# Supplementary material for: Complement factor B is essential for the proper function of the peripheral auditory system
Source: Front Neurol. 2023 Jul 25;14:1214408. doi: 10.3389/fneur.2023.1214408 (PMC10408708; doi:10.3389/fneur.2023.1214408)
Supplement: Supplementary file 1 [file Table_1.xlsx]

## Sheet: Sheet1
Supplemental Table 1_Complement gene expression; data from DESeq2 comparison results (JLB analysis in partek flow using corrected sample fastq files)																	padj	0.05			DEG count	22			Reference		Results: there were 28 complement genes in the data set (a couple from the reference weren't present). Of the 28, 22 were significantly different for at least one pairwise comparisons (padj<0.05)
No.	RefSeq	Total counts	P-value (P7 vs. P3)	FDR step up (P7 vs. P3)	Fold change (P7 vs. P3)	P-value (P14 vs. P3)	FDR step up (P14 vs. P3)	Fold change (P14 vs. P3)	P-value (P21 vs. P3)	FDR step up (P21 vs. P3)	Fold change (P21 vs. P3)	P-value (P14 vs. P7)	FDR step up (P14 vs. P7)	Fold change (P14 vs. P7)	P-value (P21 vs. P7)	FDR step up (P21 vs. P7)	Fold change (P21 vs. P7)	P-value (P21 vs. P14)	FDR step up (P21 vs. P14)	Fold change (P21 vs. P14)	complement match	DEG		No.	Complement symbol
1	C1qa	23857.2	0.0899516	0.193221	-1.23472	0.0481955	0.0827945	-1.27873	2.63509e-07	8.87265e-07	-1.90072	0.778663	0.845121	-1.03564	0.000552701	0.00144978	-1.53939	0.00151987	0.0158543	-1.48641	1	DEG		1	C1QA
2	C1qb	18427.2	0.00365936	0.0155709	-1.4814	0.0169906	0.0327038	-1.38106	2.26515e-06	6.93082e-06	-1.89804	0.604931	0.703627	1.07265	0.068078	0.109773	-1.28125	0.019273	0.0968293	-1.37433	2	DEG		2	C1QB
3	C1qc	19469.9	0.00376567	0.0159395	-1.42087	0.000273201	0.000741008	-1.55572	3.41542e-14	2.0983e-13	-2.5211	0.456229	0.569538	-1.09491	2.71466e-06	1.00612e-05	-1.77433	8.02607e-05	0.00156289	-1.62053	3	DEG		3	C1QC
4	C1ra	3477.88	3.5929e-05	0.000319736	-1.82291	0.49348	0.591934	-1.1027	0.226892	0.300684	1.18616	0.000594561	0.00185926	1.65313	1.03172e-07	4.58613e-07	2.16227	0.0593349	0.205354	1.30799	4	DEG		4	C1RA
5	C1rb	169.956	0.12003	0.239737	-2.06464	0.567355	0.661914	-1.29197	0.199615	0.269272	1.7189	0.328283	0.443184	1.59805	0.00544771	0.0117141	3.5489	0.0678061	0.223082	2.22077	5	DEG		5	C1RB
7	C1s2	499.515	0.697531	0.80996	1.08139	0.0132063	0.0260861	-1.71825	0.0239636	0.0408675	-1.62435	0.00441916	0.0112699	-1.8581	0.00849781	0.0174984	-1.75656	0.807155	0.91048	1.05781	7	DEG		6	C1S1
8	C2	25186.2	0.000131129	0.000965366	1.61311	0.289311	0.384945	1.14205	0.103011	0.151529	1.22654	0.00574489	0.0142828	-1.41248	0.0283032	0.050796	-1.31518	0.56876	0.76646	1.07398	8	DEG		7	C1S2
9	C3	2849.85	0.00659855	0.0250982	-2.75536	0.356381	0.455578	-1.40645	0.124552	0.179191	1.75741	0.0727358	0.13046	1.95909	2.2404e-05	7.34812e-05	4.84231	0.0141298	0.0783073	2.47172	9	DEG		8	C2
10	C4b	8247.21	1.26187e-17	1.25594e-15	-4.75624	0.130484	0.196831	1.29425	0.00014354	0.000350821	1.90553	1.88327e-23	4.71241e-22	6.15577	4.80463e-34	1.30288e-32	9.06317	0.0222626	0.107097	1.47231	10	DEG		9	C3
11	Cfb	2014.49	0.00619743	0.0238887	-1.81867	5.01318e-10	2.74843e-09	-4.04959	2.87368e-09	1.1725e-08	-3.77294	0.000418212	0.00134468	-2.22668	0.00121666	0.00300123	-2.07456	0.760139	0.887591	1.07333	11	DEG		10	C4B
13	Cd93	24475.7	0.00547124	0.0216026	-1.40084	0.128127	0.193749	-1.2027	9.27205e-10	3.95096e-09	-2.10738	0.209569	0.311816	1.16474	0.000816527	0.00207373	-1.50436	4.25843e-06	0.000136342	-1.7522	13	DEG		11	CFB
15	Itgb2	6002.32	0.00101301	0.00534748	-2.15749	3.07266e-07	1.24573e-06	-3.33284	8.79026e-05	0.000222499	-2.50658	0.0654915	0.119537	-1.54478	0.523794	0.607665	-1.1618	0.228273	0.465665	1.32964	15	DEG		12	CFD
16	Itgam	7632.52	0.000426959	0.00260676	-2.1058	0.00015432	0.000435518	-2.22788	0.000590356	0.001324	-2.06784	0.790962	0.854669	-1.05797	0.931731	0.95013	1.01836	0.725927	0.867714	1.0774	16	DEG		13	CD93
17	Itgb2l	526.412	0.110132	0.224756	-2.4689	0.70328	0.779426	-1.23673	0.193287	0.261931	2.04919	0.224056	0.328942	1.99631	0.00394237	0.0087436	5.05925	0.0935072	0.274821	2.5343	17	DEG		14	CR2
18	C3ar1	5204.59	0.00676861	0.0256029	-1.39517	0.00362308	0.00809321	-1.43198	1.10175e-13	6.52459e-13	-2.54602	0.834127	0.886683	-1.02639	2.0748e-06	7.80669e-06	-1.82489	6.03865e-06	0.000179241	-1.77797	18	DEG		15	ITGB2
20	Itgax	1014.67	0.000451838	0.00272787	-3.36	2.27531e-08	1.04627e-07	-7.2999	4.90445e-09	1.9656e-08	-8.03766	0.0314209	0.0639838	-2.17259	0.0157491	0.0303108	-2.39216	0.795197	0.905558	-1.10106	20	DEG		16	ITGAM
21	Serping1	74133.5	0.0924004	0.197032	1.11533	6.9106e-17	6.79909e-16	1.71588	2.44479e-37	5.23893e-36	2.27956	2.61621e-11	2.32123e-10	1.53845	1.44601e-28	2.91757e-27	2.04384	9.92985e-06	0.000277403	1.32851	21	DEG		17	ITGB2L
22	Cfh	110913	0.0493601	0.122616	-1.34006	3.98391e-07	1.59185e-06	-2.12856	2.45252e-13	1.41049e-12	-2.97849	0.00190457	0.00532348	-1.5884	8.46999e-08	3.80583e-07	-2.22265	0.0243158	0.113308	-1.3993	22	DEG		18	C3AR1
23	Cfi	2149.97	0.865047	0.922609	-1.04712	0.0653966	0.108096	-1.65345	0.00311316	0.00627029	-2.24951	0.0943909	0.162323	-1.57905	0.00532769	0.0114883	-2.14829	0.26541	0.507532	-1.36049	23	DEG		19	C5AR1
25	Cd59a	36437.8	5.65037e-08	1.08829e-06	1.60772	2.43986e-38	8.0329e-37	3.08357	1.06554e-54	4.46852e-53	3.86572	4.57506e-14	5.31005e-13	1.91797	2.39973e-24	3.81728e-23	2.40447	0.00833458	0.0550391	1.25365	25	DEG		20	ITGAX
26	Cd59b	151.377	0.522482	0.673923	-1.38611	0.189358	0.269954	1.84382	0.0133418	0.0239404	3.04852	0.0555833	0.103998	2.55574	0.00242633	0.00562419	4.22559	0.239238	0.478207	1.65337	26	DEG		21	SERPING1
27	Cd55	10983.7	0.900223	0.942824	1.01302	0.0185671	0.035473	1.27413	0.000142323	0.000347989	1.47682	0.0259104	0.0539339	1.25775	0.000236481	0.0006613	1.45784	0.148762	0.363341	1.15908	27	DEG		22	CFH
6	C1s1	5488.17	0.569998	0.712737	1.05073	0.586027	0.678192	1.04889	0.121115	0.174857	1.14424	0.98406	0.989822	-1.00175	0.32611	0.414199	1.089	0.31929	0.562599	1.0909	6	x		23	CFI
12	Cfd	10.237	0.769797	?	-1.86211	0.598877	0.689091	-3.12074	0.919033	0.939821	-1.2365	0.815913	?	-1.67592	0.848602	?	1.50595	0.671558	?	2.52385	12	x		24	CLU
14	Cr2	119.198	0.73303	0.835656	1.20585	0.891716	0.925519	1.0791	0.731488	0.790512	1.20801	0.840516	0.8914	-1.11746	0.997378	0.99805	1.00179	0.838539	0.925914	1.11945	14	x		25	CD59A
19	C5ar1	1136.88	0.435433	0.597368	1.18432	0.564016	0.658848	1.13413	0.682732	0.749356	1.09317	0.841813	0.892297	-1.04426	0.711799	0.77406	-1.08337	0.866057	0.941202	-1.03746	19	x		26	CD59B
24	Clu	830440	0.102913	0.213869	1.19005	0.716807	0.79083	1.03946	0.156172	0.218162	1.16334	0.204759	0.306013	-1.14487	0.831476	0.871196	-1.02296	0.291291	0.533848	1.11917	24	x		27	CD55
28	Cd46	1781.54	0.348404	0.514989	1.14802	0.0678158	0.111508	1.30796	0.571112	0.648978	1.08751	0.371663	0.487599	1.13932	0.712846	0.774914	-1.05564	0.208983	0.443267	-1.20271	29	x		28	CD55B
																								29	CD46
																								30	CR1
