# Supplementary material for: Complement factor B is essential for the proper function of the peripheral auditory system
Source: Front Neurol. 2023 Jul 25;14:1214408. doi: 10.3389/fneur.2023.1214408 (PMC10408708; doi:10.3389/fneur.2023.1214408)
Supplement: Supplementary file 2 [file Table_2.xlsx]

## Sheet: DEGs
Supplemental Table 2_ Factor B study: FactorB versus Control (C57); partek Flow DESeq2 analysis results							FC	1.5	countif DEG		Reference lists
							Padj	0.05	706
RefSeq	Total counts	P-value (factorB vs. Con)	FDR step up (factorB vs. Con)	Fold change (factorB vs. Con)	DEG call	complement	myelin				Complement	Myelin (similar but not identical to the list in the Qk paper)
C3	7969.53	6.113e-17	7.82333e-14	3.07083	DEG	9	#N/A				C1QA	Scd1
C4b	17699.5	1.66937e-23	5.21011e-20	2.30266	DEG	10	815				C1QB	Kcna1
Cfb	1272.71	5.98717e-09	1.79673e-06	5.08123	DEG	11	#N/A				C1QC	Sspn
Itgam	2581.6	0.000150862	0.00678445	1.52244	DEG	16	#N/A				C1RA	Aspa
Mal	118391	7.94017e-06	0.000820572	-1.61098	DEG	#N/A	6				C1RB	Ugt8a
H2afj	3988.68	0.00357817	0.048899	1.56028	DEG	#N/A	61				C1S1	Mal
Dip2a	31375.2	0.000367392	0.0120444	1.51843	DEG	#N/A	115				C1S2	Pla2g4a
Cacna2d4	958.947	0.000303209	0.0109022	7.26049	DEG	#N/A	134				C2	Gjb1
Sec14l5	4966.63	0.0030594	0.0444334	1.53974	DEG	#N/A	137				C3	Nol3
Cryab	76475.6	0.00181724	0.0321519	-1.59027	DEG	#N/A	181				C4B	Adamts4
A230001M10Rik	560.533	0.00319515	0.0453827	1.89815	DEG	#N/A	241				CFB	Hist1h3d
Dock5	24844.1	0.00071292	0.0184492	1.53461	DEG	#N/A	291				CFD	Gal3st1
Fgd3	1579.07	0.000835321	0.020304	1.68416	DEG	#N/A	314				CD93	Fez1
Inf2	26886.1	6.52902e-07	0.000108389	1.57452	DEG	#N/A	359				CR2	Hist2h3c1
Phldb1	32461.6	1.1014e-05	0.00103158	1.62372	DEG	#N/A	416				ITGB2	Ddr1
Sbf1	31330.1	0.000397388	0.0127598	1.55575	DEG	#N/A	445				ITGAM	Arpc1a
Sspo	4487.44	8.33703e-05	0.00445546	1.97792	DEG	#N/A	460				ITGB2L	Mtap4
Ndufa3	13947.5	6.18513e-07	0.000103784	-1.75061	DEG	#N/A	585				C3AR1	Serpinb1a
Nsdhl	8357.25	0.000251478	0.00952502	-1.60589	DEG	#N/A	607				C5AR1	Slc4a2
Pigyl	3749.72	0.000482169	0.0144075	-1.523	DEG	#N/A	608				ITGAX	Bace2
1110008P14Rik	7678.56	6.41765e-05	0.00368189	-1.57732	DEG	#N/A	614				SERPING1	Ldb3
Agap1	26453	0.000171744	0.00746538	1.5833	DEG	#N/A	619				CFH	Osbpl1a
Myo18a	52605.9	0.000533768	0.0152275	1.68364	DEG	#N/A	638				CFI	Mid1ip1
Prdx1	17732	0.000513723	0.0148732	-1.61363	DEG	#N/A	663				CLU	Aatk
Cox8a	58796.6	0.000159284	0.00704144	-1.65562	DEG	#N/A	664				CD59A	Tmbim1
Wnk1	119726	2.61678e-05	0.00195924	1.60396	DEG	#N/A	704				CD59B	Fah
Fos	2541.58	0.00259167	0.0402018	2.33503	DEG	#N/A	752				CD55	Nfe2l3
Txn1	14307.7	9.54038e-05	0.00491345	-1.52596	DEG	#N/A	776				CD55B	Rab33a
Pmp22	332596	7.71044e-08	1.8511e-05	-1.68762	DEG	#N/A	802				CD46	Grhpr
Rps27l	4994	0.00234674	0.0375985	-1.76508	DEG	#N/A	852				CR1	Hist1h2bc
Rps28	605.065	0.00147928	0.0284989	-1.8057	DEG	#N/A	861					Stmn4
Tomm7	10286.2	4.40387e-05	0.00286114	-1.56334	DEG	#N/A	897					Dhcr24
Rpl36al	10974.1	0.00306378	0.0444334	-1.50444	DEG	#N/A	954					Fn3k
Ppp1r14b	2048.66	0.000605428	0.0166005	-1.60746	DEG	#N/A	982					Sftpc
Atp5j2	24325.8	1.94817e-05	0.00154321	-1.6002	DEG	#N/A	1081					Cnp
Cd9	98354.9	3.30411e-05	0.00230181	-1.6132	DEG	#N/A	1094					Epb4.1l3
Ogn	56424.5	0.000119603	0.00582681	-1.63845	DEG	#N/A	1160					Tpd52
Ppia	68708	1.98215e-06	0.00027711	-1.80913	DEG	#N/A	1178					Nkain1
Spcs1	19771.8	0.000180415	0.00777727	-1.50365	DEG	#N/A	1215					Arhgap23
AI413582	3853.88	0.000502923	0.0146993	-1.75222	DEG	#N/A	1274					Pcyt2
Alox5ap	888.135	0.00195585	0.0336877	-1.70162	DEG	#N/A	1277					Ndrg1
Dcdc2a	2051.59	4.82738e-05	0.00302535	1.99869	DEG	#N/A	1332					Gna12
Gfer	5154.62	1.64292e-09	5.45484e-07	1.69001	DEG	#N/A	1371					Kif1a
Igfbp2	22649.8	0.000193522	0.00803167	-1.82675	DEG	#N/A	1395					Hcn2
Iscu	11417.6	0.000268806	0.00987822	-1.54352	DEG	#N/A	1399					Nudt16
Mcee	3476.31	2.87127e-05	0.00208401	-1.73992	DEG	#N/A	1417					Hhip
Pigf	1763.58	0.00367773	0.0499052	-1.53678	DEG	#N/A	1460					Acss2
Rpl29	18974.5	7.01691e-05	0.00397887	-1.50558	DEG	#N/A	1494					Cpox
Tmbim4	13777.4	0.000642336	0.0170945	-1.55037	DEG	#N/A	1556					Cyp51
Uba52	10795	0.00132715	0.0268615	-1.50144	DEG	#N/A	1578					Arl2
Zcchc12	292.232	0.00253788	0.039564	5.84009	DEG	#N/A	1589					Epha1
Cycs	34520.4	0.000629772	0.0168953	-1.50695	DEG	#N/A	1689					Fdps
Itpr3	35482.2	0.000505436	0.0147152	1.77316	DEG	#N/A	1691					Jam3
Hbb-b1	17117.8	2.20175e-08	5.92385e-06	-6.33879	DEG	#N/A	1729					Cela1
Hba-a1	17796.7	3.59399e-09	1.14458e-06	-4.54904	DEG	#N/A	1731					Apbb1
Slc25a5	44828.2	1.71492e-05	0.00141594	-1.51526	DEG	#N/A	1762					Elovl7
Ncmap	26408.1	2.45533e-08	6.49413e-06	-1.57847	DEG	#N/A	1766					Parm1
Hbb-b2	2370.74	0.0011867	0.0251953	-9.84831	DEG	#N/A	1784					Snx15
Tenm4	15030.4	0.00103323	0.0230667	1.87858	DEG	#N/A	1798					Ldlrap1
Myt1	6604.45	3.03874e-07	6.00247e-05	1.71428	DEG	#N/A	1861					Gprc5b
Gm8801	468.098	5.08902e-13	3.17657e-10	454.943	DEG	#N/A	#N/A					H2afj
Ifi208	87.9995	4.58898e-06	0.00053441	45.3635	DEG	#N/A	#N/A					Slain1
Gm10220	724.49	1.15489e-34	9.01106e-31	38.915	DEG	#N/A	#N/A					Tyro3
Ush2a	257.259	2.49813e-06	0.000330367	36.9789	DEG	#N/A	#N/A					Rtkn
Ofcc1	140.626	0.000151481	0.00679269	27.9947	DEG	#N/A	#N/A					Slc45a3
Gucy2c	279.12	6.93249e-13	4.16083e-10	25.5452	DEG	#N/A	#N/A					Fa2h
Lrrc43	164.187	0.000258328	0.00964405	18.0072	DEG	#N/A	#N/A					Fth1
Ccdc81	539.662	3.42894e-05	0.00235721	17.8741	DEG	#N/A	#N/A					Carns1
Wdr63	238.003	0.000429921	0.013391	15.376	DEG	#N/A	#N/A					Synj2
Tecta	2772.36	0.000369451	0.0120866	12.0952	DEG	#N/A	#N/A					Deb1
Fgf21	760.878	2.21521e-15	2.03343e-12	11.9667	DEG	#N/A	#N/A					Rdh9
A930015D03Rik	524.978	3.96776e-05	0.0026236	11.9114	DEG	#N/A	#N/A					1110057K04Rik
Armc4	306.004	0.00280882	0.042227	10.7352	DEG	#N/A	#N/A					Slc5a11
Ttc21a	1097.18	9.48593e-06	0.000925174	10.5515	DEG	#N/A	#N/A					Klc1
Espnl	1291.69	4.40864e-06	0.000517269	9.75895	DEG	#N/A	#N/A					Tmem205
Otol1	967.159	0.000148564	0.00671984	9.06415	DEG	#N/A	#N/A					Shroom3
Gm3893	4021.67	6.32448e-19	1.0966e-15	6.86564	DEG	#N/A	#N/A					Fntb
Dock2	754.486	2.008e-22	5.22248e-19	6.65257	DEG	#N/A	#N/A					Rffl
Dnah8	1073.65	1.89305e-07	4.16072e-05	6.37346	DEG	#N/A	#N/A					Gnai1
Slc6a14	331.402	0.00190592	0.0332312	6.30854	DEG	#N/A	#N/A					Slco3a1
Efcab6	354.319	0.000806439	0.0198493	5.86665	DEG	#N/A	#N/A					Tmem141
Drc7	195.637	0.00194029	0.0335307	5.79721	DEG	#N/A	#N/A					Zfp651
Grpr	104.114	0.000749231	0.0188881	5.78414	DEG	#N/A	#N/A					B3gnt9-ps
Xirp2	696.118	0.000597704	0.0165652	5.64856	DEG	#N/A	#N/A					Gsn
Mir1a-1hg	179.186	1.18688e-05	0.00107059	5.64711	DEG	#N/A	#N/A					Fkbp1a
Tex52	202.929	3.29504e-05	0.00230181	5.47771	DEG	#N/A	#N/A					Efhd1
Prss41	204.764	2.48972e-06	0.000330367	5.28934	DEG	#N/A	#N/A					Phlda3
Cfap46	1673.13	2.50609e-07	5.17023e-05	5.20849	DEG	#N/A	#N/A					Josd2
Loxhd1	3088.91	0.000289309	0.010573	5.1331	DEG	#N/A	#N/A					Adi1
Srrm4os	342.546	0.00170118	0.0308684	4.9846	DEG	#N/A	#N/A					Capn5
Atp6v0c-ps2	20579.4	1.0296e-13	6.69453e-11	4.66998	DEG	#N/A	#N/A					Nrtn
Gm11201	249.221	0.000873059	0.0208001	4.61802	DEG	#N/A	#N/A					Adssl1
Kcnk12	276.694	3.54713e-05	0.00242776	4.58817	DEG	#N/A	#N/A					Slc48a1
Pi16	777.612	1.75948e-17	2.49606e-14	4.40476	DEG	#N/A	#N/A					Ctsk
Sox1ot	181.951	0.00020238	0.00822432	4.30447	DEG	#N/A	#N/A					Car14
Gprin2	201.547	0.000448838	0.0138695	4.2153	DEG	#N/A	#N/A					Scd3
5031410I06Rik	2924.2	7.94455e-19	1.23975e-15	4.156	DEG	#N/A	#N/A					Hdac11
Gm15816	281.82	0.00231883	0.0373121	4.15022	DEG	#N/A	#N/A					Dapk2
Ccdc33	1302.63	1.65811e-10	6.4687e-08	3.9525	DEG	#N/A	#N/A					Spg20
Tmem255b	450.012	9.9262e-05	0.00507864	3.90281	DEG	#N/A	#N/A					Clmn
Gfi1	1573.55	0.0015032	0.0285412	3.82063	DEG	#N/A	#N/A					Entpd5
Vwa3a	719.87	0.00110537	0.0241587	3.7893	DEG	#N/A	#N/A					Trp53inp2
Zfhx2os	686.481	9.2407e-11	3.8397e-08	3.74461	DEG	#N/A	#N/A					Piga
Npas2	1886.08	6.78171e-08	1.65357e-05	3.72487	DEG	#N/A	#N/A					Chdh
Skor1	385.993	0.00141721	0.0278832	3.7238	DEG	#N/A	#N/A					Diras1
Kcnj6	153.194	0.000225743	0.00891826	3.69894	DEG	#N/A	#N/A					Elovl1
Gan	1457.73	0.000263752	0.00979966	3.67014	DEG	#N/A	#N/A					Secisbp2l
4933409K07Rik	3884.82	5.65256e-10	2.1002e-07	3.66557	DEG	#N/A	#N/A					Igsf8
Otog	41312	0.000223039	0.00883381	3.62577	DEG	#N/A	#N/A					Pppde2
Gm10560	674.78	2.79725e-15	2.29742e-12	3.61729	DEG	#N/A	#N/A					Dbndd2
Gm38431	558.337	0.000965512	0.0220275	3.56516	DEG	#N/A	#N/A					Eml1
Tnr	2679.61	7.50863e-05	0.00414585	3.47118	DEG	#N/A	#N/A					Tbc1d9b
Ksr2	2704.19	0.000509555	0.0147799	3.41374	DEG	#N/A	#N/A					Kndc1
Sstr4	1308.88	5.59827e-07	9.89702e-05	3.40136	DEG	#N/A	#N/A					Usp54
Obscn	10618.8	1.76362e-11	8.60039e-09	3.39992	DEG	#N/A	#N/A					Dip2a
Best3	2259.58	1.07078e-05	0.00101887	3.37295	DEG	#N/A	#N/A					4930506M07Rik
Nt5c1a	372.889	0.00220262	0.0362572	3.3379	DEG	#N/A	#N/A					Cpm
Sned1	18107.8	0.000111658	0.0055359	3.29913	DEG	#N/A	#N/A					5330426P16Rik
Iqcd	391.553	2.10105e-05	0.00165577	3.28691	DEG	#N/A	#N/A					9130019P16Rik
Cd27	104.747	0.00191163	0.033287	3.21431	DEG	#N/A	#N/A					Kif13b
Slc15a5	1133.64	2.0131e-08	5.51132e-06	3.21266	DEG	#N/A	#N/A					Lgi3
Hivep3	5316.8	0.000187796	0.00792743	3.20211	DEG	#N/A	#N/A					C630043F03Rik
Adgrv1	1368.6	9.78103e-14	6.63622e-11	3.19187	DEG	#N/A	#N/A					9930012K11Rik
Neb	16689.4	1.37426e-08	3.82952e-06	3.16998	DEG	#N/A	#N/A					Dync1li2
Gm16617	232.002	0.000379805	0.0123734	3.15639	DEG	#N/A	#N/A					Kif5a
Gad1	1040.21	0.000301906	0.0108805	3.13469	DEG	#N/A	#N/A					Trak2
Kcnk9	1550.01	0.000932461	0.0215098	3.11502	DEG	#N/A	#N/A					Ablim2
Dnah2	685.437	0.000156057	0.00697785	3.10614	DEG	#N/A	#N/A					Jakmip3
Tectb	1914.38	0.000595957	0.0165652	3.0775	DEG	#N/A	#N/A					Frmd5
Plekhn1	1686.17	6.51736e-17	7.82333e-14	3.07455	DEG	#N/A	#N/A					Adamts2
Hydin	2838.47	6.09559e-06	0.000665186	3.05386	DEG	#N/A	#N/A					Ppp2r2c
Atp8a2	17810.7	4.42608e-05	0.00286114	2.9979	DEG	#N/A	#N/A					Srd5a1
Btbd8	295.357	0.00209195	0.0352156	2.92442	DEG	#N/A	#N/A					Mon2
Syne1	72952.5	1.97958e-06	0.00027711	2.92405	DEG	#N/A	#N/A					Cacna2d4
Fndc9	131.057	0.00149989	0.0285412	2.91081	DEG	#N/A	#N/A					Mobp
Tlr5	5198.6	3.10021e-11	1.40866e-08	2.90238	DEG	#N/A	#N/A					Atg4c
Fam234b	31841	3.37826e-14	2.51037e-11	2.86722	DEG	#N/A	#N/A					Sec14l5
Shank2	2106.18	0.000930364	0.0215086	2.85583	DEG	#N/A	#N/A					Gss
Tspan11	4694.93	8.48032e-16	8.27096e-13	2.84153	DEG	#N/A	#N/A					Ado
1700020D05Rik	456.284	1.82934e-05	0.00148682	2.77643	DEG	#N/A	#N/A					BC057022
1700071M16Rik	638.563	0.00316177	0.0452128	2.73592	DEG	#N/A	#N/A					Apod
A2ml1	1571.59	9.55455e-06	0.000926079	2.73387	DEG	#N/A	#N/A					1110032A03Rik
Lgr6	881.274	5.38832e-05	0.00324822	2.70786	DEG	#N/A	#N/A					Pla2g16
Kif26b	3840.84	0.000112881	0.00557437	2.70588	DEG	#N/A	#N/A					Arhgef10
Syn3	9970.31	0.000198963	0.00817059	2.70494	DEG	#N/A	#N/A					1700001P01Rik
Adnp	2158.5	4.66662e-05	0.00297235	2.66959	DEG	#N/A	#N/A					Tppp
Ago3	7671.87	0.000736426	0.0186989	2.6626	DEG	#N/A	#N/A					Prr5l
Xkr6	491.104	4.12126e-07	7.74846e-05	2.64754	DEG	#N/A	#N/A					Svip
Pisd-ps2	1472.58	9.24223e-07	0.000145682	2.63533	DEG	#N/A	#N/A					Ypel2
Cacna1c	6284.09	5.30801e-06	0.00059591	2.62361	DEG	#N/A	#N/A					Bcas1
Dpf3	3059.36	0.000134673	0.00644656	2.6125	DEG	#N/A	#N/A					Gsto2
Ttn	7771.89	3.13499e-11	1.40866e-08	2.60572	DEG	#N/A	#N/A					2810429I04Rik
Tmem72	2748.43	0.00123205	0.0258415	2.60203	DEG	#N/A	#N/A					Prkcz
Dchs2	1628.42	0.0017395	0.0314294	2.58906	DEG	#N/A	#N/A					A930003A15Rik
Sv2c	22593.3	0.00329497	0.0460735	2.57853	DEG	#N/A	#N/A					Nacad
Cfap44	1932.72	0.00023109	0.00905128	2.5763	DEG	#N/A	#N/A					Pkd2l1
Fam205a2	2485.57	8.36519e-07	0.000135978	2.56372	DEG	#N/A	#N/A					Grb14
Dgki	3737.07	0.000946514	0.0217211	2.54026	DEG	#N/A	#N/A					1110046J04Rik
Dst	420127	8.43469e-06	0.000854697	2.54021	DEG	#N/A	#N/A					Ano4
Lmtk3	4277.23	1.17746e-05	0.00107059	2.52873	DEG	#N/A	#N/A					Cdr2
Htr1b	405.045	0.000141332	0.00659536	2.50093	DEG	#N/A	#N/A					Degs1
Ptov1	19631.9	2.97436e-07	5.95062e-05	2.49343	DEG	#N/A	#N/A					Evi2a
Fbxo24	300.525	0.000118357	0.00578987	2.49269	DEG	#N/A	#N/A					Gltp
Tlr9	378.597	0.0003295	0.0114417	2.49192	DEG	#N/A	#N/A					Il23a
Map1a	662168	1.47792e-05	0.00126719	2.48289	DEG	#N/A	#N/A					Lpar1
Lrp1	175852	2.78544e-05	0.00203116	2.48242	DEG	#N/A	#N/A					Mbp
Kcnn3	284.322	0.00187466	0.0327834	2.47865	DEG	#N/A	#N/A					Omg
Syngap1	5799.46	8.46832e-05	0.00449484	2.45864	DEG	#N/A	#N/A					Pink1
Gm28042	1409.28	4.43701e-05	0.00286114	2.43694	DEG	#N/A	#N/A					Rab37
Lrrc7	3463.12	1.36575e-06	0.000200665	2.43538	DEG	#N/A	#N/A					Spock3
Egr1	8398.19	2.58061e-06	0.000332813	2.42412	DEG	#N/A	#N/A					Tnfaip6
Ccr10	510.875	3.07405e-05	0.00220048	2.42179	DEG	#N/A	#N/A					Trim36
Mas1	496.137	0.000352291	0.0118085	2.41818	DEG	#N/A	#N/A					Abcb10
Zkscan2	6525.55	0.000606361	0.0166005	2.40892	DEG	#N/A	#N/A					Abhd4
Tcp11l1	6125.1	0.000904408	0.0211911	2.4086	DEG	#N/A	#N/A					Acot7
Grm4	1835.52	1.16528e-12	6.7349e-10	2.40006	DEG	#N/A	#N/A					Adam19
4933428G20Rik	375.915	0.00142299	0.0278967	2.39387	DEG	#N/A	#N/A					Aplp1
Tnxb	4699.42	8.69474e-07	0.000139878	2.39202	DEG	#N/A	#N/A					Bpgm
Zbtb37	2822.66	0.00012909	0.00623667	2.38798	DEG	#N/A	#N/A					Carhsp1
Col12a1	18794.4	6.88018e-09	2.02576e-06	2.36611	DEG	#N/A	#N/A					Cldn11
Smco3	5814.74	5.0617e-06	0.000580793	2.36203	DEG	#N/A	#N/A					Cryab
Siglec1	1114.13	0.000189496	0.00792786	2.34796	DEG	#N/A	#N/A					Cyp27a1
Pik3ap1	3466.4	8.81396e-06	0.000876063	2.34696	DEG	#N/A	#N/A					Cyth1
Gpr179	830.199	0.000928417	0.0214955	2.34523	DEG	#N/A	#N/A					Dusp19
Lrp1b	1281.93	0.000410576	0.0131023	2.341	DEG	#N/A	#N/A					Ebp
Dlec1	757.01	8.15329e-05	0.00438178	2.33948	DEG	#N/A	#N/A					En2
Tnfrsf18	213.312	0.00288405	0.0429853	2.33285	DEG	#N/A	#N/A					Enpp2
Tnrc18	24324.2	3.12559e-07	6.09685e-05	2.32698	DEG	#N/A	#N/A					Expi
Syne3	4879.56	0.00285577	0.0426861	2.3062	DEG	#N/A	#N/A					Fbxo36
Bsn	20294.1	0.000994482	0.0223615	2.29812	DEG	#N/A	#N/A					Gas7
AF529169	1896.18	5.83483e-07	9.89702e-05	2.29236	DEG	#N/A	#N/A					Gcat
Erich3	1780.66	2.94706e-06	0.000373893	2.27707	DEG	#N/A	#N/A					Gng13
Kmt2d	39124.3	9.21541e-07	0.000145682	2.27698	DEG	#N/A	#N/A					Golga7
Aldh1l2	3189.22	3.15944e-11	1.40866e-08	2.26508	DEG	#N/A	#N/A					Gpd1
Zfhx2	9662.53	1.12976e-05	0.00104319	2.26426	DEG	#N/A	#N/A					Gstm7
Ttbk1	17218.1	0.00128736	0.0262949	2.26058	DEG	#N/A	#N/A					Guk1
Vps13c	19798.9	0.00235527	0.0376964	2.23925	DEG	#N/A	#N/A					Hmox2
Csmd2	6704.75	0.00146989	0.0283898	2.23839	DEG	#N/A	#N/A					Il12rb1
4732471J01Rik	284.172	0.00197364	0.033882	2.2227	DEG	#N/A	#N/A					Larp6
Gm16576	1096.39	0.000314294	0.0111191	2.21973	DEG	#N/A	#N/A					Llgl1
Ccr2	476.34	0.000604275	0.0166005	2.21499	DEG	#N/A	#N/A					Macrod1
Pcdha9	1343.53	0.00226718	0.0369481	2.21427	DEG	#N/A	#N/A					Mmp13
Ppargc1b	2341.62	0.000935477	0.0215098	2.21352	DEG	#N/A	#N/A					Nrsn1
Flrt1	4544.69	2.48748e-05	0.00188433	2.20889	DEG	#N/A	#N/A					Nudt4
Ubr4	92706.1	6.21682e-05	0.00361916	2.20786	DEG	#N/A	#N/A					Padi2
Pram1	647.853	4.57041e-05	0.00292301	2.20219	DEG	#N/A	#N/A					Pde6d
Plec	82141.4	2.931e-07	5.94004e-05	2.19769	DEG	#N/A	#N/A					Pde8a
Ly75	910.487	0.000572839	0.0161357	2.1959	DEG	#N/A	#N/A					Pea15a
Col27a1	69618.3	1.38917e-11	7.22601e-09	2.19381	DEG	#N/A	#N/A					Pigq
Bnc2	2427.46	0.00179716	0.0319415	2.18918	DEG	#N/A	#N/A					Plekhb1
Peg3	71444.1	0.000352784	0.0118085	2.17943	DEG	#N/A	#N/A					Plin3
Slc26a2	8782.36	0.00228831	0.0371582	2.17726	DEG	#N/A	#N/A					Ppp1r14a
Flt1	11369.1	3.8315e-09	1.19581e-06	2.17532	DEG	#N/A	#N/A					Pvalb
Cacna1e	6348.09	0.000525718	0.0150806	2.17224	DEG	#N/A	#N/A					Rasal1
Col6a3	3185.8	5.37935e-08	1.35395e-05	2.14762	DEG	#N/A	#N/A					Rgnef
Gbp10	1148.24	0.000267486	0.0098679	2.147	DEG	#N/A	#N/A					Rnf220
Tox2	462.485	0.00042168	0.0132135	2.14101	DEG	#N/A	#N/A					Rtkn2
Chac1	1505.63	0.000472984	0.0142214	2.13673	DEG	#N/A	#N/A					S100b
Abcc12	324.899	0.00276426	0.0419206	2.12586	DEG	#N/A	#N/A					Scd2
Mdn1	21994.5	5.90263e-05	0.00351567	2.12178	DEG	#N/A	#N/A					Sepw1
Cacna1g	5422.5	7.05171e-10	2.50095e-07	2.12119	DEG	#N/A	#N/A					Sgk2
Chrna7	1485.83	0.00273699	0.041669	2.11938	DEG	#N/A	#N/A					Sp7
Cntnap5a	17612.2	0.00302131	0.044022	2.11765	DEG	#N/A	#N/A					Stx2
Meg3	593422	0.000965323	0.0220275	2.11734	DEG	#N/A	#N/A					Tdo2
Szt2	23656	3.59175e-05	0.00243693	2.1172	DEG	#N/A	#N/A					Thbs3
Il21r	365.586	0.00191538	0.033287	2.10942	DEG	#N/A	#N/A					Tmeff2
Macf1	94810.9	0.00047298	0.0142214	2.10604	DEG	#N/A	#N/A					Tnfrsf13c
Cdh23	5932.78	0.000214222	0.0086158	2.10523	DEG	#N/A	#N/A					Tppp3
Slc26a7	9147.89	0.0010253	0.0229446	2.10175	DEG	#N/A	#N/A					Trim13
Arntl	3273.71	4.87517e-05	0.00304308	2.10152	DEG	#N/A	#N/A					Trim59
Ryr2	16027.9	7.74141e-05	0.00421291	2.09172	DEG	#N/A	#N/A					1190007F08Rik
Celsr3	21846.9	0.000642237	0.0170945	2.08891	DEG	#N/A	#N/A					1700047M11Rik
Nwd1	5459.35	0.000923609	0.0214159	2.08677	DEG	#N/A	#N/A					1810020D17Rik
Kmt2a	50095.2	2.71086e-06	0.000346745	2.08605	DEG	#N/A	#N/A					1810044D09Rik
Gm10516	947.097	0.000576689	0.0162148	2.08401	DEG	#N/A	#N/A					2700046A07Rik
Zfp382	1174.38	0.00237568	0.0378108	2.07351	DEG	#N/A	#N/A					4932418E24Rik
Col7a1	2224.14	6.6957e-05	0.00382734	2.06961	DEG	#N/A	#N/A					4932441J04Rik
Pcdhb2	942.552	0.000421214	0.0132135	2.06662	DEG	#N/A	#N/A					4933413G19Rik
Fat4	13796.7	3.41642e-06	0.000419789	2.0641	DEG	#N/A	#N/A					4933427G17Rik
Fat1	71582	2.78314e-05	0.00203116	2.06299	DEG	#N/A	#N/A					5031439G07Rik
Dync1h1	334890	0.000188861	0.00792786	2.05627	DEG	#N/A	#N/A					A230001M10Rik
Notch3	9230.28	1.04285e-05	0.000998386	2.04214	DEG	#N/A	#N/A					AA986860
Dchs1	16977.1	1.11513e-07	2.55906e-05	2.0328	DEG	#N/A	#N/A					Aacs
Plxna4	27160.6	0.00174557	0.0314545	2.02976	DEG	#N/A	#N/A					Abca2
Htra3	6489.24	0.00064303	0.0170945	2.02942	DEG	#N/A	#N/A					Acaca
Kcnb1	3895.86	0.00112029	0.0243898	2.02491	DEG	#N/A	#N/A					Acsl1
Efcab12	922.858	0.0019946	0.0341291	2.02229	DEG	#N/A	#N/A					Acy3
Hspg2	62765.6	0.000315653	0.0111191	2.02016	DEG	#N/A	#N/A					Adamtsl4
Ankrd11	45856.4	0.000103557	0.00522978	2.0195	DEG	#N/A	#N/A					Adap1
Fat3	7437.23	6.66703e-06	0.00071751	2.01913	DEG	#N/A	#N/A					Adcy5
Casz1	5758.34	0.000190161	0.00793438	2.01615	DEG	#N/A	#N/A					Adra1d
Bcl9l	11610.9	0.000366548	0.0120421	2.01577	DEG	#N/A	#N/A					Aes
Pde3a	1230.84	0.00291974	0.043161	2.01492	DEG	#N/A	#N/A					Agpat4
Ank1	106044	0.000412055	0.0131199	2.012	DEG	#N/A	#N/A					AI848285
Spen	20118.9	0.00287992	0.0429853	2.00927	DEG	#N/A	#N/A					Aldh3b1
Slc9b2	2535.66	0.000981786	0.0222301	2.00741	DEG	#N/A	#N/A					Aldh3b2
A930013F10Rik	1688.31	0.00012591	0.00610193	2.00595	DEG	#N/A	#N/A					Anln
Mn1	1077.35	0.000217838	0.00869401	2.00556	DEG	#N/A	#N/A					Arhgef37
Herc2	78598.8	0.000157592	0.00700633	2.00105	DEG	#N/A	#N/A					Arsg
Cdh3	1810.64	2.76385e-05	0.00203116	2.00081	DEG	#N/A	#N/A					Atp10b
Ly6c1	6594.1	7.24662e-05	0.0040387	-2.00805	DEG	#N/A	#N/A					B230206H07Rik
Ctla2a	1987.23	7.46378e-05	0.00414492	-2.02544	DEG	#N/A	#N/A					B3galt5
Tcim	10302.9	0.000184257	0.00789926	-2.04584	DEG	#N/A	#N/A					Barx2
Per2	9134.88	1.50366e-09	5.21437e-07	-2.05741	DEG	#N/A	#N/A					Bnip3
Sparc	323770	0.00217026	0.0359504	-2.07745	DEG	#N/A	#N/A					Btbd16
Inmt	7417.94	0.000677881	0.0177489	-2.07975	DEG	#N/A	#N/A					C030030A07Rik
Dynlt1b	2686.35	3.52217e-06	0.000429242	-2.08436	DEG	#N/A	#N/A					Camk2a
Snca	1966.6	3.40434e-05	0.00235065	-2.11352	DEG	#N/A	#N/A					Car2
Zfp758	3590.95	3.35193e-11	1.45297e-08	-2.12038	DEG	#N/A	#N/A					Ccdc13
Tsc22d3	70928	6.93884e-05	0.00395185	-2.12088	DEG	#N/A	#N/A					Ccdc74a
Decr2	5608.01	2.38021e-15	2.06351e-12	-2.12871	DEG	#N/A	#N/A					Cdc42ep2
BC064078	812.438	0.000138492	0.00653936	-2.13159	DEG	#N/A	#N/A					Cdh19
Rarres1	1134.44	0.000149116	0.00672531	-2.15171	DEG	#N/A	#N/A					Cdk18
Tspan4	8550.19	1.56726e-09	5.31678e-07	-2.1808	DEG	#N/A	#N/A					Cenpb
Slc24a5	931.412	0.00310019	0.044712	-2.2065	DEG	#N/A	#N/A					Cldn14
Tdgf1	320.012	0.0031628	0.0452128	-2.21355	DEG	#N/A	#N/A					Cmtm5
Rgcc	6007.03	0.00300972	0.0439563	-2.21712	DEG	#N/A	#N/A					Cntn2
Cntf	4812.1	6.88166e-06	0.000735536	-2.2211	DEG	#N/A	#N/A					Coro2b
Ibsp	6169.58	0.00158297	0.0294075	-2.24921	DEG	#N/A	#N/A					Crtac1
Msrb1	5390.54	9.66543e-06	0.000931044	-2.25092	DEG	#N/A	#N/A					Csrp1
Crabp1	902.714	1.86572e-05	0.00149777	-2.36312	DEG	#N/A	#N/A					Ctnna3
Mt1	43760.4	0.000310942	0.0110464	-2.45218	DEG	#N/A	#N/A					Cyp2j12
Ucma	36294.6	0.002181	0.0360443	-2.46106	DEG	#N/A	#N/A					Cyp4f41-ps
Ciart	3522.4	2.11117e-07	4.51299e-05	-2.49977	DEG	#N/A	#N/A					D7Ertd443e
Tmigd1	205.746	0.000394122	0.0127072	-2.60801	DEG	#N/A	#N/A					Dact3
Impg2	184.659	0.00236367	0.0377534	-2.70007	DEG	#N/A	#N/A					Dbil5
Wdfy1	17183.9	9.65966e-27	5.02464e-23	-2.70823	DEG	#N/A	#N/A					Dcps
Tcap	5065.52	3.48473e-10	1.32632e-07	-2.70893	DEG	#N/A	#N/A					Defb20
Vcam1	25769.7	0.00034516	0.0117347	-2.74442	DEG	#N/A	#N/A					Depdc1b
D330045A20Rik	860.503	4.38813e-07	8.15199e-05	-2.81258	DEG	#N/A	#N/A					Dnajb2
9630028B13Rik	484.837	0.000110161	0.00550982	-2.83136	DEG	#N/A	#N/A					Dock5
H2-M3	1200.64	1.1761e-16	1.22354e-13	-2.93871	DEG	#N/A	#N/A					Dpy19l1
Ppil1	2656.66	1.78667e-20	3.48513e-17	-2.95055	DEG	#N/A	#N/A					Efnb3
Lyplal1	2551.99	7.4732e-14	5.30088e-11	-2.96587	DEG	#N/A	#N/A					Emilin2
Hmga2-ps1	307.993	8.77456e-06	0.000876063	-2.96701	DEG	#N/A	#N/A					Eml2
Angptl4	3944.12	0.00120427	0.0254158	-3.06378	DEG	#N/A	#N/A					Endod1
Rn45s	234247	8.62589e-06	0.000868432	-3.21936	DEG	#N/A	#N/A					Enoph1
Mt2	29159	0.000401048	0.0128508	-3.3139	DEG	#N/A	#N/A					Enpp4
Atp6v0c	58742.9	1.42855e-53	2.22926e-49	-3.55709	DEG	#N/A	#N/A					Ephb1
Srp54c	2784.25	0.000620184	0.0168081	-3.66516	DEG	#N/A	#N/A					Erbb3
Hmga1b	4578.85	9.52771e-26	3.717e-22	-3.71382	DEG	#N/A	#N/A					Ermn
Zfp947	299.853	1.18036e-05	0.00107059	-3.73626	DEG	#N/A	#N/A					Erp27
Mmp12	158.395	0.000241025	0.00928599	-3.77396	DEG	#N/A	#N/A					Faah
Gm10471	278.252	1.2807e-06	0.000190336	-4.24853	DEG	#N/A	#N/A					Fam131b
Bglap	2621.72	6.33751e-08	1.56979e-05	-4.32812	DEG	#N/A	#N/A					Fam177a
Alas2	1884.43	0.000102498	0.00521003	-4.33497	DEG	#N/A	#N/A					Fam178b
Gpr149	914.841	1.17585e-06	0.000176434	-4.34325	DEG	#N/A	#N/A					Fam194a
Hba-a2	14728.6	2.04364e-07	4.42931e-05	-4.34598	DEG	#N/A	#N/A					Fam53b
Bglap2	1393.01	3.54836e-06	0.000429242	-4.84137	DEG	#N/A	#N/A					Fam57a
Aldh1a7	226.723	5.22686e-06	0.000591052	-4.90131	DEG	#N/A	#N/A					Fam83d
Acta1	274.383	0.00159605	0.0296152	-5.01624	DEG	#N/A	#N/A					Fam83f
Myl1	325.244	0.000340128	0.0116653	-5.27328	DEG	#N/A	#N/A					Farp2
Pnmt	91.8252	0.00298603	0.043712	-5.31919	DEG	#N/A	#N/A					Fcho1
Spib	126.534	0.000977744	0.0222092	-5.76576	DEG	#N/A	#N/A					Fgd3
Hbb-bs	10235.2	3.84045e-07	7.39879e-05	-5.97825	DEG	#N/A	#N/A					Fgf22
Ngp	999.49	0.00199425	0.0341291	-6.08861	DEG	#N/A	#N/A					Fnbp1
Mpo	203.432	0.00091375	0.0212505	-6.23503	DEG	#N/A	#N/A					Frmd8
Camp	329.48	0.000186328	0.00792274	-6.35244	DEG	#N/A	#N/A					Galnt6
S100a9	1228.1	0.000100584	0.00512943	-6.40132	DEG	#N/A	#N/A					Gamt
4931408D14Rik	192.417	4.13461e-06	0.000488793	-7.0808	DEG	#N/A	#N/A					Ggct
Gpr39	2939.71	3.31725e-09	1.07845e-06	-7.51739	DEG	#N/A	#N/A					Gjc2
Cxcl13	89.7666	2.7424e-05	0.00202821	-7.64841	DEG	#N/A	#N/A					Glra4
Mmp8	231.038	1.53035e-06	0.000221122	-8.26652	DEG	#N/A	#N/A					Gm10863
Il7	120.01	0.00272081	0.0414632	-8.65467	DEG	#N/A	#N/A					Gm13293
Hbb-bt	2370.74	0.0011867	0.0251953	-9.84831	DEG	#N/A	#N/A					Gm15417
Gypa	158.789	0.000118296	0.00578987	-9.92481	DEG	#N/A	#N/A					Gm410
Ckm	250.029	0.00166571	0.0303661	-12.3343	DEG	#N/A	#N/A					Gm6194
Samd11	1060.45	4.87834e-21	1.08752e-17	-13.1713	DEG	#N/A	#N/A					Gm98
Ppbp	141.961	1.55747e-05	0.00132089	-14.2368	DEG	#N/A	#N/A					Gng7
Slc4a1	840.998	1.98887e-06	0.00027711	-14.5075	DEG	#N/A	#N/A					Gng8
Sult1e1	637.906	9.35011e-11	3.8397e-08	-17.5669	DEG	#N/A	#N/A					Gp2
Plbd1	6488.03	2.22138e-07	4.68441e-05	-23.721	DEG	#N/A	#N/A					Gpr15
Prg2	225.967	1.66997e-06	0.000239082	-42.3465	DEG	#N/A	#N/A					Gpr37
H2-T9	414.687	2.30648e-14	1.79963e-11	-43.3557	DEG	#N/A	#N/A					Gpr62
Peg3os	759.867	9.58353e-09	2.76946e-06	-1328.06	DEG	#N/A	#N/A					Gstp1
Srrm2	232604	7.17101e-05	0.00401088	1.99421	DEG	#N/A	#N/A					Gstp2
Gm20554	2764.01	0.0001063	0.00535099	1.98802	DEG	#N/A	#N/A					Hapln2
Olfml2a	11517.4	0.00356082	0.0487426	1.97889	DEG	#N/A	#N/A					Hhatl
Jakmip1	9063.25	3.69339e-05	0.00247362	1.96884	DEG	#N/A	#N/A					Hist1h1e
Bicra	5386.64	0.00127199	0.0261865	1.96632	DEG	#N/A	#N/A					Hist1h2ac
Ylpm1	24379.6	1.17146e-06	0.000176434	1.96535	DEG	#N/A	#N/A					Hist1h2ae
Bahcc1	8962.52	1.18735e-07	2.6853e-05	1.9642	DEG	#N/A	#N/A					Hist1h2be
Dnaaf3	626.079	0.00282071	0.0423242	1.96256	DEG	#N/A	#N/A					Hist1h2bg
Kcp	652.018	0.000338285	0.0116653	1.95036	DEG	#N/A	#N/A					Hist1h2bj
Ltbp4	20825.7	5.97765e-10	2.16933e-07	1.94837	DEG	#N/A	#N/A					Hist1h2bk
Ccdc88c	2689.22	0.00278311	0.0419888	1.94822	DEG	#N/A	#N/A					Hist1h2bl
Crispld1	7696.76	5.63247e-06	0.000623367	1.94676	DEG	#N/A	#N/A					Hist1h2bn
Zfp973	495.696	0.00201784	0.0344573	1.94094	DEG	#N/A	#N/A					Hist1h2br
Ccdc15	1022.94	2.22887e-05	0.00173907	1.93254	DEG	#N/A	#N/A					Hist1h4c
Ank2	339469	5.1095e-05	0.00313912	1.92484	DEG	#N/A	#N/A					Hist1h4h
Pclo	24536.3	0.00308222	0.0445289	1.92361	DEG	#N/A	#N/A					Hist1h4i
Adamtsl3	7610.91	0.000496336	0.0146331	1.92324	DEG	#N/A	#N/A					Hist1h4j
Cyp26b1	3203.13	0.00161746	0.0297647	1.92136	DEG	#N/A	#N/A					Hist1h4n
Slit2	16936.1	9.45101e-07	0.000146023	1.9211	DEG	#N/A	#N/A					Hist2h3c2-ps
Ryr3	5942.84	0.000243177	0.00928599	1.92023	DEG	#N/A	#N/A					Hist3h2ba
Gabrb1	419.661	0.00118217	0.0251675	1.92013	DEG	#N/A	#N/A					Hoxd1
Cndp1	3128.9	0.000458635	0.0139785	1.91963	DEG	#N/A	#N/A					Hs3st1
Nos1	92137.3	0.00183611	0.0323391	1.91895	DEG	#N/A	#N/A					Il17rb
Esr2	795.188	0.00214572	0.0356948	1.91888	DEG	#N/A	#N/A					Inf2
Fras1	2120.05	0.000728249	0.01863	1.91638	DEG	#N/A	#N/A					Insc
Dio2	7746.2	5.5824e-07	9.89702e-05	1.91371	DEG	#N/A	#N/A					Ipo13
Bid	1153.66	2.93331e-05	0.00211918	1.91169	DEG	#N/A	#N/A					Itgad
Tenm2	4190.06	0.00301398	0.0439563	1.9109	DEG	#N/A	#N/A					Itgb4
Sh3pxd2a	31612	5.7144e-07	9.89702e-05	1.89793	DEG	#N/A	#N/A					Itpk1
Ttc28	12567.7	1.86195e-05	0.00149777	1.89558	DEG	#N/A	#N/A					Jph1
Soga1	17126.1	1.37592e-06	0.000200665	1.89342	DEG	#N/A	#N/A					Kcnk13
Ncor2	39649	0.000147256	0.00668003	1.89016	DEG	#N/A	#N/A					Kctd13
Chd7	11152.4	3.19034e-05	0.00225273	1.8898	DEG	#N/A	#N/A					Kif6
Chd5	34268.3	0.000767106	0.0191838	1.8892	DEG	#N/A	#N/A					Klhl2
Pcdhb15	1096.76	5.08952e-05	0.00313912	1.88881	DEG	#N/A	#N/A					Klhl35
Cyyr1	709.643	0.00233383	0.0374628	1.88783	DEG	#N/A	#N/A					Klk6
Map1b	481864	5.80548e-05	0.0034844	1.88658	DEG	#N/A	#N/A					Lass2
Srcap	44390.2	0.000114163	0.00561989	1.88424	DEG	#N/A	#N/A					Lctl
3830408C21Rik	667.657	0.000657865	0.0174295	1.88349	DEG	#N/A	#N/A					Lect1
Kcnma1	9356.21	0.00292073	0.043161	1.88347	DEG	#N/A	#N/A					Leprel4
Perm1	1610.79	0.00214786	0.0356948	1.88092	DEG	#N/A	#N/A					Lrrc28
Atp7b	920.588	9.09699e-05	0.00476371	1.87976	DEG	#N/A	#N/A					Ly6g6d
Atf7ip	17516.9	0.00225668	0.0369481	1.87912	DEG	#N/A	#N/A					Ly6g6f
Myh7b	4664.6	1.40847e-05	0.00121432	1.87814	DEG	#N/A	#N/A					Mafa
Trrap	33597.2	0.000259687	0.00967163	1.87711	DEG	#N/A	#N/A					Mag
Dnah7b	2509.2	0.000483104	0.0144075	1.87689	DEG	#N/A	#N/A					Map6d1
Fn1	113688	1.38757e-05	0.00121432	1.87673	DEG	#N/A	#N/A					Mapk3
Cep250	19091.3	0.000158534	0.0070282	1.87592	DEG	#N/A	#N/A					Mapk8ip1
Spon2	1523.53	0.000161017	0.00709793	1.87353	DEG	#N/A	#N/A					Metrn
Sptbn2	33395.7	0.000771888	0.0192725	1.87061	DEG	#N/A	#N/A					Mfsd3
Micall2	1841.33	7.76536e-05	0.00421291	1.86593	DEG	#N/A	#N/A					Mgst3
Wdfy3	57664	0.000190736	0.00793714	1.86472	DEG	#N/A	#N/A					Micall1
Numa1	57858.1	0.000352819	0.0118085	1.86338	DEG	#N/A	#N/A					Mobkl2b
Fam228b	620.177	0.00205612	0.0348379	1.86252	DEG	#N/A	#N/A					Mog
Ints1	28773.2	8.63787e-05	0.00456928	1.86001	DEG	#N/A	#N/A					Mpl
Spock2	186222	0.000455308	0.0139785	1.85495	DEG	#N/A	#N/A					Mtap1a
Cul9	16827.9	2.2956e-05	0.00176467	1.85385	DEG	#N/A	#N/A					Mtap7
Kcnq1ot1	4708.31	0.000236409	0.00919992	1.85222	DEG	#N/A	#N/A					Myh14
Dscam	6746.28	0.00352937	0.0484396	1.84819	DEG	#N/A	#N/A					Myo1d
Cspg4	5487.96	2.28825e-05	0.00176467	1.8436	DEG	#N/A	#N/A					Ninj2
Hacd4	2089.11	0.000204337	0.00828227	1.84344	DEG	#N/A	#N/A					Nipa1
Igfbp5	348123	2.33585e-05	0.00178681	1.83255	DEG	#N/A	#N/A					Nipal4
Hectd4	58240.8	0.00117889	0.0251663	1.83178	DEG	#N/A	#N/A					Nkain2
Dock4	5083.99	0.000239921	0.00926725	1.83042	DEG	#N/A	#N/A					Nkx2-2as
Glo1	32962.5	1.08349e-16	1.2077e-13	1.8297	DEG	#N/A	#N/A					Nkx2-9
Pisd-ps1	11315	0.000583739	0.0163541	1.82759	DEG	#N/A	#N/A					Nkx6-2
Plxnd1	30570.8	5.1935e-07	9.53466e-05	1.82459	DEG	#N/A	#N/A					Nmral1
Dopey2	26827	6.16474e-05	0.00360302	1.82393	DEG	#N/A	#N/A					Npb
Col19a1	4373.78	7.70475e-05	0.00421291	1.82379	DEG	#N/A	#N/A					Npsr1
Dctn1	115335	3.92586e-07	7.4711e-05	1.8237	DEG	#N/A	#N/A					Nudt8
Itga11	2399.51	0.00226237	0.0369481	1.82282	DEG	#N/A	#N/A					Olfr279
Ccdc85c	1515.37	0.000813332	0.0199561	1.82026	DEG	#N/A	#N/A					Opalin
Malat1	355014	0.00124704	0.0259504	1.81817	DEG	#N/A	#N/A					Otud7b
Arhgef2	38415.3	1.29052e-05	0.00114424	1.81743	DEG	#N/A	#N/A					Pacs2
Sox21	1728.15	0.00264105	0.0407631	1.81735	DEG	#N/A	#N/A					Pcbp4
Bmp2	1623.91	0.00226958	0.0369481	1.81681	DEG	#N/A	#N/A					Pcdh9
2410089E03Rik	13304.4	3.29954e-05	0.00230181	1.81634	DEG	#N/A	#N/A					Pdk3
Card14	1760.05	1.58694e-05	0.00133141	1.81329	DEG	#N/A	#N/A					Pdlim2
Tep1	8604.47	0.000271207	0.00993472	1.81273	DEG	#N/A	#N/A					Pex5l
D630045J12Rik	6492.85	7.84477e-07	0.000128861	1.8102	DEG	#N/A	#N/A					Phactr1
Itgb7	1020.75	0.00275406	0.0418473	1.80444	DEG	#N/A	#N/A					Phldb1
Cad	10241.2	1.11642e-06	0.000170802	1.80326	DEG	#N/A	#N/A					Phospho1
Prrc2c	71189	5.86812e-05	0.0035085	1.80298	DEG	#N/A	#N/A					Pigz
Med12l	10364.7	0.000231196	0.00905128	1.80248	DEG	#N/A	#N/A					Pkp4
Nectin1	3155.44	0.00120093	0.0253936	1.80201	DEG	#N/A	#N/A					Pld6
Mical3	30886.2	2.57312e-06	0.000332813	1.80131	DEG	#N/A	#N/A					Plekhg3
Traf1	1164.54	0.000211823	0.00854135	1.79652	DEG	#N/A	#N/A					Plekhh1
Dock6	25742.3	7.81715e-06	0.000813244	1.79501	DEG	#N/A	#N/A					Pllp
Mrvi1	5653.84	3.57608e-05	0.00243689	1.79498	DEG	#N/A	#N/A					Plp1
Tcof1	5603.72	0.000143362	0.0065993	1.79413	DEG	#N/A	#N/A					Ppap2c
Wnt16	1860.31	0.000142008	0.00659536	1.79099	DEG	#N/A	#N/A					Ppfia3
Disp2	65623.5	0.00148553	0.0285412	1.78585	DEG	#N/A	#N/A					Ppp1r16b
Prr12	14734.6	3.84102e-05	0.00255978	1.78239	DEG	#N/A	#N/A					Prima1
Herc1	94449.6	0.00117114	0.0250694	1.78041	DEG	#N/A	#N/A					Prr18
Adcy1	107634	0.00142922	0.0279837	1.77947	DEG	#N/A	#N/A					Prrg1
Tdrd6	929.396	0.000144753	0.00661927	1.77329	DEG	#N/A	#N/A					Prss12
Trabd2b	7538.11	1.60153e-10	6.40818e-08	1.77213	DEG	#N/A	#N/A					Prss32
Pcdhb19	2031.88	0.00062265	0.0168396	1.77102	DEG	#N/A	#N/A					Psat1
Sipa1l3	10043	0.000311306	0.0110464	1.7709	DEG	#N/A	#N/A					Ptpdc1
Dscaml1	1392.29	0.00174015	0.0314294	1.76599	DEG	#N/A	#N/A					Qdpr
Ddx11	815.759	0.000457202	0.0139785	1.76549	DEG	#N/A	#N/A					R3hcc1
Ptprb	19889.2	3.17443e-05	0.00225168	1.76072	DEG	#N/A	#N/A					Rapgef4
Notch2	40381.5	2.1115e-05	0.00165577	1.76048	DEG	#N/A	#N/A					Rftn1
Fam129a	2112.88	0.00141554	0.0278832	1.75821	DEG	#N/A	#N/A					Rhog
Hspa12b	3687.08	0.000292326	0.0106335	1.75417	DEG	#N/A	#N/A					Rhou
Dennd4b	17605.7	0.000237556	0.00920838	1.75392	DEG	#N/A	#N/A					Rhpn2
Foxk1	12754.2	3.05792e-06	0.00038483	1.75009	DEG	#N/A	#N/A					Rnf13
Megf8	59570.8	0.000187962	0.00792743	1.7499	DEG	#N/A	#N/A					Rph3a
Pdzd2	31311.9	0.000639764	0.0170945	1.74765	DEG	#N/A	#N/A					S1pr5
Ankrd26	5354.67	0.00109319	0.0239932	1.74588	DEG	#N/A	#N/A					Sbf1
Speg	11554.1	7.80219e-05	0.00421291	1.74363	DEG	#N/A	#N/A					Sccpdh
Mmp28	3569.2	0.00265471	0.0408146	1.74302	DEG	#N/A	#N/A					Scrn1
Lrrk1	30605.3	7.5186e-05	0.00414585	1.74302	DEG	#N/A	#N/A					Sema4d
Sall1	5374	0.00156659	0.0292075	1.74299	DEG	#N/A	#N/A					Sept4
Asns	22668	0.00152299	0.0286686	1.73846	DEG	#N/A	#N/A					Sh3gl3
Wdfy4	612.605	0.000549992	0.0155764	1.73774	DEG	#N/A	#N/A					Shisa4
Mast4	21993.7	0.00181274	0.0321452	1.73746	DEG	#N/A	#N/A					Sirt2
Ptpn14	29112.7	9.42089e-07	0.000146023	1.73503	DEG	#N/A	#N/A					Slc25a1
Adamts15	1673.91	0.00368239	0.0499078	1.73386	DEG	#N/A	#N/A					Slc34a3
Dyrk2	2686.33	0.000899048	0.0211911	1.73158	DEG	#N/A	#N/A					Slc44a1
Mtcl1	13758.1	0.000142935	0.00659913	1.72888	DEG	#N/A	#N/A					Slpi
Notch1	19422.2	0.00143992	0.0280892	1.72875	DEG	#N/A	#N/A					Smtnl2
Flnc	4735.85	0.000662073	0.0175071	1.72492	DEG	#N/A	#N/A					Snx33
Ntn1	9027.56	0.000508342	0.0147722	1.72118	DEG	#N/A	#N/A					Srcin1
Cand2	9523.5	2.37057e-06	0.000318903	1.71937	DEG	#N/A	#N/A					Sspo
Prox1	10504.9	0.000269032	0.00987822	1.71665	DEG	#N/A	#N/A					St6galnac3
Eml6	4457.2	0.00135211	0.0272253	1.7165	DEG	#N/A	#N/A					Sv2a
Fgd5	3324.9	1.73771e-05	0.00142721	1.71478	DEG	#N/A	#N/A					Synpo
Acan	49225.9	0.000210722	0.00851897	1.71313	DEG	#N/A	#N/A					Sytl2
Zfp983	6996.19	0.000343139	0.0117225	1.71278	DEG	#N/A	#N/A					Taldo1
Prrc2a	72713.8	9.17191e-06	0.000900174	1.70543	DEG	#N/A	#N/A					Tesk2
Smarca4	39754.6	0.00166374	0.0303657	1.7015	DEG	#N/A	#N/A					Tmcc2
Nav2	9404.45	1.22663e-05	0.00109677	1.69995	DEG	#N/A	#N/A					Tmem117
Huwe1	130518	0.00204474	0.0347205	1.69943	DEG	#N/A	#N/A					Tmem125
Ccdc88b	777.266	0.00244379	0.0385762	1.69883	DEG	#N/A	#N/A					Tmem151a
Igsf9	1415.31	4.34196e-05	0.0028469	1.69631	DEG	#N/A	#N/A					Tmem159
Btbd11	3012.22	0.0015512	0.0289899	1.69377	DEG	#N/A	#N/A					Tmem189
Grk5	3498.81	1.58651e-05	0.00133141	1.69341	DEG	#N/A	#N/A					Tmem28
Mill2	1209.49	0.00261298	0.0403718	1.69174	DEG	#N/A	#N/A					Tmem63a
Mical2	3622.34	0.00031701	0.0111418	1.68987	DEG	#N/A	#N/A					Tmem74
Setd1b	11370.7	5.69616e-06	0.000625976	1.68973	DEG	#N/A	#N/A					Tmem81
Elmod1	3605.35	0.000215019	0.00862565	1.68816	DEG	#N/A	#N/A					Tmem88b
Dysf	12530.4	0.00060898	0.016643	1.68776	DEG	#N/A	#N/A					Tmod1
Vwf	11518.4	0.00215208	0.0357268	1.68679	DEG	#N/A	#N/A					Tnni1
Kmt2c	37357.2	0.00111779	0.0243898	1.68671	DEG	#N/A	#N/A					Tprn
Mycbp2	107660	0.0015398	0.0288459	1.68614	DEG	#N/A	#N/A					Trf
Shank3	4864.05	0.00352232	0.0483853	1.6849	DEG	#N/A	#N/A					Tsc22d4
Madd	49430	0.000613997	0.0167215	1.68484	DEG	#N/A	#N/A					Tshb
Pappa	17584.3	0.00138187	0.0275403	1.68301	DEG	#N/A	#N/A					Tspan15
Kmt2b	19989	0.000517786	0.0149183	1.68288	DEG	#N/A	#N/A					Tspan17
Ube2o	36689	7.06279e-05	0.00397887	1.68273	DEG	#N/A	#N/A					Tspan2
Wdr86	3126.13	1.4063e-05	0.00121432	1.68267	DEG	#N/A	#N/A					Ttll7
Sdk1	9606.03	0.000868933	0.0207971	1.68066	DEG	#N/A	#N/A					Ttyh2
Htt	40531.3	0.00213611	0.0356948	1.67776	DEG	#N/A	#N/A					Tubb4
Prkdc	12412.9	0.0013502	0.0272221	1.6757	DEG	#N/A	#N/A					Ube2d1
Syt14	3686.68	0.000631537	0.0169042	1.67447	DEG	#N/A	#N/A					Unc5b
Ift172	18484.7	0.00261179	0.0403718	1.67139	DEG	#N/A	#N/A					Usp30
1500004A13Rik	9527.24	0.00229972	0.0372659	1.67031	DEG	#N/A	#N/A					Vmp1
Fam13c	3718.26	0.00145589	0.0282928	1.66979	DEG	#N/A	#N/A					Wnt3
Uhrf1bp1	9967.02	5.82737e-07	9.89702e-05	1.66877	DEG	#N/A	#N/A					Wrap53
Pcdhb16	3611.01	0.000133464	0.00640833	1.66872	DEG	#N/A	#N/A					Wscd1
Thsd4	15060.6	0.00156864	0.0292108	1.66775	DEG	#N/A	#N/A					Xrcc3
Mamdc4	766.488	0.00195567	0.0336877	1.66592	DEG	#N/A	#N/A					Zbtb7b
Gigyf1	19990.8	2.55327e-05	0.00192482	1.66513	DEG	#N/A	#N/A					Zcchc17
Synpo2	2530.61	0.000719542	0.0184729	1.66435	DEG	#N/A	#N/A					Zdhhc9
Ikzf4	1574.33	5.57501e-06	0.000621414	1.6577	DEG	#N/A	#N/A					Gstm5
Nav1	35092.1	0.000899357	0.0211911	1.65707	DEG	#N/A	#N/A					Pip4k2a
Trim66	4605.57	0.000252849	0.00955378	1.65592	DEG	#N/A	#N/A					Cyb5r3
Ptprz1	11855.4	4.84165e-06	0.000559659	1.65557	DEG	#N/A	#N/A					1810037I17Rik
Mst1r	641.972	0.00164701	0.0302016	1.65376	DEG	#N/A	#N/A					Cdc42ep1
Gdf10	18933	0.00126532	0.0261181	1.64825	DEG	#N/A	#N/A					Stac2
Emilin1	6640.68	7.78704e-05	0.00421291	1.64764	DEG	#N/A	#N/A					1110007C09Rik
Srgap3	91176.5	0.00147122	0.0283898	1.64493	DEG	#N/A	#N/A					4933431E20Rik
Sox4	2962.16	0.00127828	0.0262454	1.64439	DEG	#N/A	#N/A					Asah2
Celsr2	27175.6	6.392e-05	0.00368071	1.64434	DEG	#N/A	#N/A					Ell2
Col6a2	18162.3	0.000885298	0.0209319	1.64329	DEG	#N/A	#N/A					Ankrd40
Wscd2	3563.03	0.00151319	0.0285898	1.64262	DEG	#N/A	#N/A					Cyb5d2
Dot1l	14877.9	0.00051798	0.0149183	1.6396	DEG	#N/A	#N/A					Dock10
Sash1	37297.6	9.17157e-06	0.000900174	1.63945	DEG	#N/A	#N/A					Dixdc1
Naip6	1726.41	0.000467816	0.0141753	1.63698	DEG	#N/A	#N/A					Ilvbl
Akna	2936.31	0.000350855	0.0118085	1.63586	DEG	#N/A	#N/A					Ptpla
Cfap74	1113.06	0.000362806	0.0120421	1.63583	DEG	#N/A	#N/A					Hist2h3b
St3gal1	14682.6	4.3444e-09	1.3293e-06	1.63529	DEG	#N/A	#N/A					Me1
Arid1a	34666.1	9.92829e-08	2.3124e-05	1.63486	DEG	#N/A	#N/A					Rbm11
Kif9	1217.32	0.00142052	0.0278832	1.6323	DEG	#N/A	#N/A					Slc35a2
Cic	53077.6	0.00024663	0.00936414	1.63063	DEG	#N/A	#N/A					Ywhaq
Tln2	53118.8	0.00227063	0.0369481	1.63027	DEG	#N/A	#N/A					Hist1h1c
Sesn2	2398.98	7.10222e-05	0.0039867	1.62927	DEG	#N/A	#N/A					Mpst
Myh10	90735.7	0.00244485	0.0385762	1.62508	DEG	#N/A	#N/A					Mvk
Camta2	25385	1.14547e-05	0.00105148	1.62439	DEG	#N/A	#N/A					Slc6a9
Ep400	27244.8	0.00191791	0.0332914	1.62342	DEG	#N/A	#N/A					Acot6
Rnf150	11274.8	0.0012454	0.0259504	1.62229	DEG	#N/A	#N/A					Ank
Cntrl	8297.45	0.00119298	0.0252941	1.62122	DEG	#N/A	#N/A					Ankrd13b
Mrc2	52704.1	0.000933538	0.0215098	1.61851	DEG	#N/A	#N/A					Calm3
Zc3h13	15724.3	7.56044e-05	0.00415425	1.6173	DEG	#N/A	#N/A					Ccnyl1
Trio	40616.5	0.000535345	0.0152446	1.61658	DEG	#N/A	#N/A					Glod4
Arhgef40	22849.3	0.000736931	0.0186989	1.61298	DEG	#N/A	#N/A					March8
Cpz	2358.34	0.00294364	0.0433763	1.6121	DEG	#N/A	#N/A					Mtap7d1
Adar	30684.5	0.0001666	0.00728235	1.61135	DEG	#N/A	#N/A					Peg12
Rptor	20754.9	0.00182785	0.0323031	1.60779	DEG	#N/A	#N/A					Pmvk
Wdr81	9073.08	0.000763516	0.0191247	1.60685	DEG	#N/A	#N/A					Ptgds
Cc2d2a	10257.6	0.000142817	0.00659913	1.60526	DEG	#N/A	#N/A					Ptprd
Bcorl1	4748.29	0.00114822	0.0248362	1.60467	DEG	#N/A	#N/A					Pvrl1
Abl2	18829.9	0.00150693	0.0285731	1.60362	DEG	#N/A	#N/A					Ralgds
Nynrin	13504.4	6.22498e-06	0.000674589	1.6021	DEG	#N/A	#N/A					Rap1a
Yeats2	9925.39	2.30049e-06	0.000312167	1.60086	DEG	#N/A	#N/A					St3gal4
Pura	4559.55	0.00316678	0.0452128	1.59967	DEG	#N/A	#N/A					Stard10
Eif4g3	93277.5	0.000480136	0.014381	1.59944	DEG	#N/A	#N/A					Tmeff1
Rimklb	10693	5.39115e-05	0.00324822	1.5994	DEG	#N/A	#N/A					Urm1
Fam171b	15687.7	0.000596984	0.0165652	1.59787	DEG	#N/A	#N/A					Zdhhc12
Hmbox1	36164.2	0.0018503	0.0325062	1.59729	DEG	#N/A	#N/A					Aktip
Slc7a1	23002.9	0.000867577	0.0207971	1.597	DEG	#N/A	#N/A					Phgdh
Axin2	8894.65	5.1048e-05	0.00313912	1.59605	DEG	#N/A	#N/A					Fech
Prag1	2725.77	0.00317704	0.0452352	1.59478	DEG	#N/A	#N/A					Sort1
Fam184a	4699.83	2.96635e-05	0.00213318	1.59444	DEG	#N/A	#N/A					Fam108a
Ttbk2	64773.5	0.00162143	0.0297676	1.58992	DEG	#N/A	#N/A					Lrrn1
Cep170b	14783.2	3.15164e-05	0.00224572	1.58749	DEG	#N/A	#N/A					Sh3bp5l
Plxna3	4977.43	0.000141592	0.00659536	1.58695	DEG	#N/A	#N/A					Tecr
Uggt2	6773.22	0.000234113	0.00913335	1.58626	DEG	#N/A	#N/A					Pacsin3
Rab3gap2	27187.1	0.000456691	0.0139785	1.58473	DEG	#N/A	#N/A					Mvd
Tango6	3332.19	0.00105986	0.0235265	1.58327	DEG	#N/A	#N/A					Cox6a1
Prdm16	5533.59	0.00134826	0.0272181	1.58241	DEG	#N/A	#N/A					Ift46
Slc1a4	8514.96	0.00130117	0.0264384	1.58126	DEG	#N/A	#N/A					Stk39
Zfhx3	7521.04	0.000775606	0.0193036	1.58092	DEG	#N/A	#N/A					Tcta
Armcx4	10625.9	0.00048379	0.0144075	1.58008	DEG	#N/A	#N/A					Auh
Gbp6	6410.66	1.40406e-07	3.13005e-05	1.57962	DEG	#N/A	#N/A					Pak1
Chd6	40861	0.00266675	0.0409594	1.57924	DEG	#N/A	#N/A					Dgat2
Cnot3	5865.5	0.00118209	0.0251675	1.57873	DEG	#N/A	#N/A					Rnf5
Itsn1	37022.7	0.0010872	0.0238954	1.57829	DEG	#N/A	#N/A					Txndc17
Prrc2b	93001.5	3.39143e-05	0.00235065	1.57828	DEG	#N/A	#N/A					Paqr4
Anks6	3431.26	0.0032932	0.0460735	1.57763	DEG	#N/A	#N/A					Bcl2l2
Pcnx3	24247.7	0.000416713	0.0131199	1.57666	DEG	#N/A	#N/A					Tbc1d10b
Fryl	68288.8	6.25962e-05	0.00361916	1.57605	DEG	#N/A	#N/A					Nrbp2
Pdzd7	5714.87	2.65889e-05	0.00197581	1.57336	DEG	#N/A	#N/A					Pgap2
Cep350	22294.7	0.000731162	0.0186479	1.56867	DEG	#N/A	#N/A					Mad1l1
Aldh18a1	10790.8	0.000738609	0.018711	1.5683	DEG	#N/A	#N/A					Lzts2
Prkag2	16800.2	4.27439e-05	0.00281442	1.56782	DEG	#N/A	#N/A					Fam102a
Col20a1	1854.01	0.00083864	0.0203354	1.5657	DEG	#N/A	#N/A					Oxsr1
Plxnb1	33420.4	0.000816112	0.0199615	1.56391	DEG	#N/A	#N/A					Stx6
Asap3	11306.2	5.7163e-07	9.89702e-05	1.56055	DEG	#N/A	#N/A					Gnptab
Mid1	3016.9	0.00018727	0.00792743	1.5605	DEG	#N/A	#N/A					Fdft1
Tanc1	41119	0.000876469	0.0208178	1.55678	DEG	#N/A	#N/A					Syt11
Kdm6b	12002	0.000815642	0.0199615	1.55664	DEG	#N/A	#N/A					Dlk2
Col5a1	11711.3	0.000843305	0.0203712	1.55559	DEG	#N/A	#N/A					Cdk5
Tnrc6c	22159.7	0.000868282	0.0207971	1.55444	DEG	#N/A	#N/A					Loh12cr1
Col2a1	60547.9	0.000357454	0.011919	1.55395	DEG	#N/A	#N/A					Rnpepl1
Itgb3	1523.44	0.000241758	0.00928599	1.5535	DEG	#N/A	#N/A					Ndufb9
Rnf144a	4842.67	0.000321634	0.0112789	1.55255	DEG	#N/A	#N/A					Coro7
Bcr	15520.9	0.000708797	0.0184346	1.55174	DEG	#N/A	#N/A					P4htm
Pxdn	4438.38	5.95469e-05	0.00352285	1.55111	DEG	#N/A	#N/A					Ndufa3
Pdgfrb	31422.5	3.85484e-05	0.00255978	1.54747	DEG	#N/A	#N/A					Itfg3
Rbm15	2613.35	0.0020766	0.0350708	1.54717	DEG	#N/A	#N/A					Ncs1
Fmnl3	8945.16	3.39598e-06	0.000419789	1.54434	DEG	#N/A	#N/A					Dusp15
Nfat5	62891.9	0.00128158	0.0262454	1.54379	DEG	#N/A	#N/A					Anks1b
Zfp704	15745.9	0.00213214	0.0356948	1.5427	DEG	#N/A	#N/A					Rnf130
Col6a1	18026.2	0.00143551	0.0280716	1.53966	DEG	#N/A	#N/A					Kcna6
Kdr	5346.54	5.21863e-06	0.000591052	1.53662	DEG	#N/A	#N/A					Ddrgk1
Dnmt3a	30142.5	0.0026543	0.0408146	1.53265	DEG	#N/A	#N/A					Bpnt1
Prex1	11739.3	1.28554e-08	3.64743e-06	1.53114	DEG	#N/A	#N/A					Coasy
Ehbp1l1	7046.12	0.00071974	0.0184729	1.52664	DEG	#N/A	#N/A					Dennd5a
Cdc42bpb	41066.9	0.00361736	0.0492587	1.52616	DEG	#N/A	#N/A					Fasn
Myo9b	28063.6	0.0017902	0.0319415	1.52592	DEG	#N/A	#N/A					Rab4a
Smg1	54700.5	0.00202701	0.0345223	1.52554	DEG	#N/A	#N/A					Acy1
Itpkb	25038.9	0.00141508	0.0278832	1.52412	DEG	#N/A	#N/A					Atp9a
Abcc10	6787.86	0.000308891	0.0110303	1.52334	DEG	#N/A	#N/A					BC031181
Thsd7a	23012.7	0.000804956	0.0198441	1.52121	DEG	#N/A	#N/A					Cd59a
Hcfc1	41756.4	0.00150096	0.0285412	1.51888	DEG	#N/A	#N/A					Cisd1
Rapgef5	14149.2	0.00213331	0.0356948	1.51872	DEG	#N/A	#N/A					Fam174a
Tecpr2	13835.4	0.00291922	0.043161	1.51754	DEG	#N/A	#N/A					Fis1
Egflam	9225.45	0.00114776	0.0248362	1.51595	DEG	#N/A	#N/A					Gde1
Inpp5j	25070.3	0.00296669	0.0436191	1.50893	DEG	#N/A	#N/A					Mcam
Cars	8994.96	0.0017511	0.0315177	1.50757	DEG	#N/A	#N/A					Nsdhl
Sfi1	7654.13	0.000585313	0.0163688	1.50702	DEG	#N/A	#N/A					Pigyl
Arap3	3178	0.000974105	0.0221911	1.5054	DEG	#N/A	#N/A					Plekha1
Ahdc1	12041.9	0.00119944	0.0253936	1.50439	DEG	#N/A	#N/A					Sepx1
Ints7	6190.13	4.00963e-06	0.000477636	1.5036	DEG	#N/A	#N/A					Slc25a23
Pet100	3193.16	0.00329935	0.0460935	-1.5018	DEG	#N/A	#N/A					Slc6a8
Uqcr10	17623.6	0.000297419	0.0107685	-1.50323	DEG	#N/A	#N/A					0610010O12Rik
Hmgn2	10591.7	0.00139704	0.0277717	-1.50465	DEG	#N/A	#N/A					1110008P14Rik
Ndufa12	4516.88	0.00214487	0.0356948	-1.5055	DEG	#N/A	#N/A					1810046J19Rik
Kdelr3	4640.33	0.0030785	0.0445226	-1.50673	DEG	#N/A	#N/A					5430435G22Rik
Gpx1	18109.9	0.000267277	0.0098679	-1.50821	DEG	#N/A	#N/A					6330503K22Rik
Smim8	2589.93	0.00289466	0.0430612	-1.50874	DEG	#N/A	#N/A					Acat2
Bola3	4863.87	0.00112064	0.0243898	-1.51282	DEG	#N/A	#N/A					Agap1
Pnrc2	16443	0.00137855	0.0275093	-1.5178	DEG	#N/A	#N/A					Aig1
Atp5l	3866.56	0.000257255	0.00964405	-1.51881	DEG	#N/A	#N/A					Atat1
Bambi	3765.62	0.00144675	0.0281854	-1.51964	DEG	#N/A	#N/A					Brp44l
AI987944	3224.72	0.000329943	0.0114417	-1.52011	DEG	#N/A	#N/A					Camk2n1
Glrx	6793.04	0.000243382	0.00928599	-1.52202	DEG	#N/A	#N/A					Chmp5
Magix	2647.25	0.000372474	0.0121599	-1.52352	DEG	#N/A	#N/A					Clic4
Nedd8	18559.5	7.29929e-06	0.000769631	-1.52877	DEG	#N/A	#N/A					D17Wsu92e
Ostc	11845.7	0.000110807	0.0055244	-1.53006	DEG	#N/A	#N/A					Dhcr7
Atp5g2	5051.15	0.0034021	0.0470653	-1.53155	DEG	#N/A	#N/A					Fam168a
Rapsn	1885.3	0.00128072	0.0262454	-1.53323	DEG	#N/A	#N/A					Foxo4
Cox6b1	43643.3	2.47959e-05	0.00188433	-1.53601	DEG	#N/A	#N/A					Gjc3
Emc6	8316.54	5.05176e-05	0.00313912	-1.54248	DEG	#N/A	#N/A					Gyg
Moap1	3905.06	0.00196037	0.0337283	-1.54263	DEG	#N/A	#N/A					Hn1l
Ost4	6843.36	0.00168009	0.0305925	-1.5484	DEG	#N/A	#N/A					Kazn
Rpl31-ps12	7857.74	0.00326242	0.0459062	-1.54983	DEG	#N/A	#N/A					Kctd3
Cops9	9404.24	0.000200797	0.00818663	-1.55738	DEG	#N/A	#N/A					Kif1c
Tmem126a	4104.03	0.00147179	0.0283898	-1.55914	DEG	#N/A	#N/A					Lss
Mrpl20	7559.49	5.32287e-05	0.00323204	-1.56127	DEG	#N/A	#N/A					Mpp2
Amdhd2	3414.54	0.000136563	0.00651701	-1.56237	DEG	#N/A	#N/A					Myo18a
Atp6v1f	17309.4	3.64142e-06	0.000437111	-1.56458	DEG	#N/A	#N/A					Nf2
Atox1	7936.22	0.000297153	0.0107685	-1.56604	DEG	#N/A	#N/A					Nrgn
Zfp942	4424.62	5.68845e-07	9.89702e-05	-1.56739	DEG	#N/A	#N/A					Pdk2
Gm12338	26761.8	0.000395432	0.0127231	-1.568	DEG	#N/A	#N/A					Phyhipl
Rnaset2a	10519.9	0.000326288	0.0113909	-1.56864	DEG	#N/A	#N/A					Pogk
Cenpv	2062.19	8.385e-05	0.0044658	-1.56939	DEG	#N/A	#N/A					Pou3f1
Tmem254b	6187.52	0.0019438	0.0335542	-1.57134	DEG	#N/A	#N/A					Prickle1
Dynlrb1	25458.9	2.54994e-06	0.000332813	-1.57237	DEG	#N/A	#N/A					Rnd2
Atp6v1g1	18016.9	0.00114954	0.0248362	-1.57375	DEG	#N/A	#N/A					Rnf181
Zfp101	3465.2	0.00179408	0.0319415	-1.57535	DEG	#N/A	#N/A					Sept8
Tmem97	2627.29	0.00332684	0.046353	-1.5767	DEG	#N/A	#N/A					Setd8
Supt4a	3452.23	0.000627809	0.0168913	-1.57849	DEG	#N/A	#N/A					Sez6l2
Galnt11	12173.6	0.00176083	0.0315835	-1.58128	DEG	#N/A	#N/A					Slc25a38
Rras	6469.65	0.0018695	0.0327793	-1.58729	DEG	#N/A	#N/A					Sox10
Tm2d1	1888.25	0.00210705	0.0353935	-1.59951	DEG	#N/A	#N/A					Ssna1
Tmem258	5081.2	0.00125012	0.0259504	-1.60469	DEG	#N/A	#N/A					Sypl
1110034G24Rik	3540.17	0.000711748	0.0184492	-1.60643	DEG	#N/A	#N/A					Sys1
Gm12657	5829.53	0.00247171	0.0388039	-1.60741	DEG	#N/A	#N/A					Tmem134
Cox7a2	31907.8	1.87406e-05	0.00149777	-1.60769	DEG	#N/A	#N/A					Nkd1
Zfp960	1140.24	0.00297837	0.0436409	-1.60983	DEG	#N/A	#N/A					Cfl2
Eif4a1	10418	0.00018259	0.00784937	-1.61149	DEG	#N/A	#N/A					Rap1gds1
Tmem179b	2782.39	0.000871274	0.0208001	-1.61493	DEG	#N/A	#N/A					Bcar1
Jpt2	3825.75	2.24381e-05	0.00174203	-1.62227	DEG	#N/A	#N/A					Fnta
Btf3	5764.56	0.000469462	0.0141976	-1.62538	DEG	#N/A	#N/A					Cox6c
Nop10	8820.56	0.000591123	0.0165017	-1.63795	DEG	#N/A	#N/A					Prdx1
Magohb	805.69	0.00176075	0.0315835	-1.65155	DEG	#N/A	#N/A					Cox8a
Zfp52	1855.98	0.000472794	0.0142214	-1.65195	DEG	#N/A	#N/A					Arpc1b
Ppic	2465.47	0.000129759	0.00624965	-1.65419	DEG	#N/A	#N/A					Spop
Timm8b	8573.85	6.26192e-05	0.00361916	-1.65561	DEG	#N/A	#N/A					Cyb5
Ndufa1	4337.23	0.00174279	0.0314407	-1.6605	DEG	#N/A	#N/A					Dynll2
Ak3	42624.3	0.00345423	0.0475338	-1.66122	DEG	#N/A	#N/A					Plxnb3
Spsb3	11377.6	8.2672e-08	1.95469e-05	-1.66233	DEG	#N/A	#N/A					Birc2
Tma7	4162.42	0.000485625	0.0144346	-1.66784	DEG	#N/A	#N/A					Ccndbp1
Tmem256	4822.15	0.000299798	0.0108295	-1.66813	DEG	#N/A	#N/A					Vamp3
Mfsd2a	6851.54	2.22793e-06	0.000304973	-1.67003	DEG	#N/A	#N/A					Tpst1
B2m	59247.9	0.000865583	0.0207971	-1.67009	DEG	#N/A	#N/A					Bace1
Hmox1	3408.04	0.000292271	0.0106335	-1.67942	DEG	#N/A	#N/A					Pmm1
Zfp943	5684.4	3.72803e-08	9.696e-06	-1.68147	DEG	#N/A	#N/A					Slc27a4
Il34	4830.68	1.88121e-05	0.00149777	-1.69082	DEG	#N/A	#N/A					Rabl5
Cry1	3118.27	2.51802e-07	5.17023e-05	-1.70385	DEG	#N/A	#N/A					Gatad1
Itm2a	35150.5	0.00207197	0.0350305	-1.70509	DEG	#N/A	#N/A					Thra
Sumo2	19418	0.000386983	0.0125548	-1.70629	DEG	#N/A	#N/A					Gramd3
Ormdl2	3074.4	0.000429091	0.013391	-1.70721	DEG	#N/A	#N/A					Slc9a3r2
Ramp2	4249.71	0.000137841	0.006538	-1.71024	DEG	#N/A	#N/A					Mast3
Rnps1	11047.5	1.10396e-05	0.00103158	-1.7156	DEG	#N/A	#N/A					Nde1
Psenen	2817.06	8.22913e-06	0.000844839	-1.73524	DEG	#N/A	#N/A					Cldnd1
Zfp40	3443.56	6.16213e-05	0.00360302	-1.75485	DEG	#N/A	#N/A					Reep5
Angptl2	6184.49	0.000111747	0.0055359	-1.75645	DEG	#N/A	#N/A					D1Ertd622e
H3f3a	29307.1	5.95983e-05	0.00352285	-1.75759	DEG	#N/A	#N/A					Nipsnap3b
Fcf1	1110.17	0.000352577	0.0118085	-1.76854	DEG	#N/A	#N/A					Mta3
Sult1a1	11273.9	0.000186001	0.00792274	-1.78501	DEG	#N/A	#N/A					Spns2
Gpr65	585.183	0.00328125	0.0460232	-1.78946	DEG	#N/A	#N/A					Setd3
Foxm1	673.046	0.00105654	0.0234862	-1.79713	DEG	#N/A	#N/A					Tbcd
Ide	29285.8	1.11445e-05	0.00103518	-1.80209	DEG	#N/A	#N/A					Tmem229b
Casq1	2024.52	5.30312e-05	0.00323204	-1.81258	DEG	#N/A	#N/A					Hadh
Ss18l2	5522.46	0.000157384	0.00700633	-1.82218	DEG	#N/A	#N/A					Mgat3
Eci1	6053.93	1.13317e-11	6.09765e-09	-1.8635	DEG	#N/A	#N/A					Clip3
Lum	19039.8	0.000245708	0.00935187	-1.86684	DEG	#N/A	#N/A					Zfp664
Hcfc1r1	11727.8	1.4784e-11	7.44209e-09	-1.86895	DEG	#N/A	#N/A					2310028H24Rik
Zfp944	3230.42	5.83282e-12	3.25076e-09	-1.89279	DEG	#N/A	#N/A					Cacng7
Coq10b	7366.16	3.34659e-06	0.000417788	-1.89853	DEG	#N/A	#N/A					Gabarapl2
Selenop	190385	0.00088115	0.0208655	-1.94234	DEG	#N/A	#N/A					2510003E04Rik
Pkmyt1	819.268	1.78032e-05	0.00145455	-1.95827	DEG	#N/A	#N/A					Ccdc28b
Atp6v0e	11961.4	0.00313777	0.0452123	-1.96125	DEG	#N/A	#N/A					Zer1
Dbp	23366.5	4.56713e-05	0.00292301	-1.97447	DEG	#N/A	#N/A					Sbds
Gpr88	6298.52	7.78868e-06	0.000813244	-1.98201	DEG	#N/A	#N/A					Wnk1
Cd86	542.927	0.00270124	0.0412858	-1.99045	DEG	#N/A	#N/A					Cd81
Srgn	18645.9	0.000935929	0.0215098	-1.99071	DEG	#N/A	#N/A					Cd82
												Fabp5
												Gab1
												Lamp1
												Phc2
												Slc39a3
												Snapin
												Tmem9b
												0610007P14Rik
												1110049F12Rik
												1110065P20Rik
												2810405K02Rik
												4732418C07Rik
												5730403B10Rik
												Ankrd46
												BC024659
												Bin1
												Brsk1
												C030046I01Rik
												Cadm4
												Elavl3
												Gipc1
												Gng11
												Hdhd2
												Mrpl53
												Myeov2
												Nudt3
												Phc1
												Pomgnt1
												Ppdpf
												Pycr2
												Rab4b
												Reep3
												Rexo2
												Rnf7
												Scamp4
												Schip1
												Thrsp
												Tmem98
												Ubxn1
												Uqcr11
												Zfp365
												Psph
												Psmc3
												Irgm1
												Unc50
												Fos
												Txnl1
												Synpr
												Prkcq
												Egr2
												Tcp1
												Vkorc1
												Slc18a2
												Mrpl27
												Rpl23
												Mrpl52
												Ncl
												Atp6v1h
												Stmn1
												Rps26
												Tmsb4x
												Rpl10
												Ndufv1
												Cct3
												Rpl12
												Smarcb1
												Rps15
												Rpl27
												Eif3d
												Txn1
												Apex1
												Fbln5
												Rbmxrt
												Magoh
												Rpl37a
												Rpl19
												Eif3i
												Litaf
												Adk
												Dync1i1
												Tmem14c
												Rpl6
												Ndufb3
												Atp5e
												Naca
												Mosc2
												Atp6v0b
												Wdr74
												Npc2
												Aldoa
												Rrs1
												Smpd2
												Psme1
												C1qb
												Ahcy
												Pmp22
												Galk1
												Psme2
												Ebpl
												Pkm2
												C1qa
												Ramp1
												Ptges2
												Rpl13a
												Ppfibp2
												Igfbp6
												Resp18
												Tmem176b
												C4b
												Nap1l2
												Chga
												Fcer1g
												Ctsh
												Nap1l3
												Slc17a6
												2810428I15Rik
												Mcf2
												Nmb
												Rplp0
												Hpgd
												Psmb1
												D8Ertd738e
												2410022L05Rik
												D10Wsu52e
												Mrps14
												Ubc
												Hspa8
												Clta
												Tusc3
												Cox7a2l
												Epdr1
												Rps18
												Rps2
												Pfdn5
												Smu1
												Ndnl2
												Ppap2a
												Rpl41
												Cartpt
												Ly86
												Vcp
												Cdk5rap3
												Tomm20
												Aip
												Rilpl2
												Rps27l
												Gjb2
												Pgrmc1
												Psma7
												Rasd1
												Tubb2c
												Atp6ap2
												Atp5h
												Psmd6
												Rps28
												Egln1
												Eif1
												Use1
												Wls
												Tmem176a
												Mcfd2
												Ahsa1
												Hagh
												Trim41
												Rcn3
												Eef1a1
												Zfyve21
												Fam134b
												Creb3
												Nefh
												Zcchc18
												Fam173a
												H2-K1
												Hdhd3
												Map2k7
												Cd74
												Akr1b10
												Dusp26
												Wdr54
												Tomm40
												Rpl7
												Cst3
												Sars
												Maged2
												Dhrs7
												Pja1
												2810432D09Rik
												Lmod1
												Ptpn11
												Cbr3
												Tomm7
												Uqcrc2
												Uqcrc1
												Hddc2
												Fam103a1
												2810422O20Rik
												Nsfl1c
												Stard3nl
												Prdx2
												Rpl10a
												Hmgcs2
												Npm1
												Fgfr2
												Rpl36
												Rps9
												Mdh2
												Rpl35
												Rpl15
												Lta4h
												Rps10
												Cox17
												Rps3
												Sod1
												Psma6
												Rps24
												Nsmce1
												Kazald1
												Rps14
												Rps8
												Psma1
												Pcolce
												Cnpy2
												0610007P22Rik
												Adrm1
												Entpd4
												Asb6
												Timm17b
												Rasgrp2
												Erbb2ip
												Lin7b
												Ctsd
												Psma2
												Ldhb
												Rpsa
												Eef1b2
												Cox4i1
												Exosc7
												Lgals3bp
												1110002B05Rik
												Rpl22
												Eid1
												D17Wsu104e
												Ech1
												Ssr4
												Flot1
												Ctss
												Psmb10
												Rpl36al
												Hprt
												Srp9
												Nme2
												Mrpl2
												Psmb6
												Rpp25
												Mrps16
												Rom1
												Khk
												Rpl3
												Eef1d
												Bcl7c
												Atp6v1e1
												Dlx5
												Efcab2
												Tmem59
												Serpinb6a
												Rpl13
												Tacr3
												Rpl18
												Rps20
												Ppie
												Rpl37
												Lap3
												Sri
												Srp19
												Spcs2
												Ppp1r14b
												Folr1
												Rps25
												Gltscr2
												Tm2d2
												Psmb4
												Aif1l
												Mrpl14
												Commd5
												1110005A03Rik
												Chi3l1
												Ttr
												Gpx4
												Calca
												Mgat2
												Mrpl12
												Hspa1a
												Zfp688
												Kctd2
												Snrpd2
												Creld2
												Nsa2
												Slc25a4
												Gnb2l1
												Timm13
												Ndn
												Rps17
												Stmn3
												Cbr1
												Pls1
												Rbm42
												Sft2d1
												Paqr7
												Sec11c
												Ctu2
												Zcrb1
												2610528E23Rik
												Ccdc124
												Lhfpl3
												Lhx9
												Arhgap24
												Rassf4
												Tsfm
												Ankrd55
												Bfsp2
												2310009B15Rik
												Rpl32
												Naa38
												Mrap2
												Samd4
												Gab2
												Irs4
												Psmc2
												Fam20c
												Nfkbib
												Dnajc17
												B630019K06Rik
												1810043H04Rik
												Stoml1
												Fyco1
												Idh2
												Arhgap36
												Nagpa
												Ifi27l1
												Efha1
												1500012F01Rik
												Sh3tc2
												Ass1
												Sox2ot
												Actr6
												Atpif1
												Avpi1
												Cib1
												Gpr137b
												Keap1
												Klhl4
												Magel2
												Mea1
												Ndufb11
												Pacsin2
												Phyh
												Rps5
												Ssb
												Zrsr2
												0610009B22Rik
												1110058L19Rik
												2310079N02Rik
												Abcb1b
												Abhd3
												Acot13
												Adh5
												AI597479
												Aimp1
												Anp32b
												Arc
												Arl4d
												Asna1
												Atp5b
												Atp5j
												Atp5j2
												Atp5o
												Aurkaip1
												B3gat3
												Bag1
												Bex2
												Bok
												Capn10
												Cct4
												Cct5
												Cct7
												Cct8
												Cd83
												Cd9
												Cdc37
												Cdhr1
												Cebpa
												Cfdp1
												Chac2
												Ckmt1
												Cope
												Coq7
												Coro1a
												Cox6a2
												Ctsz
												Cuedc2
												Cyp39a1
												Dad1
												Dctpp1
												Dll1
												Dmap1
												Dnajc12
												Eef1g
												Eif3g
												Eif4a3
												Exosc9
												F3
												F8a
												Fam158a
												Fau
												Fbxo32
												Fkbp8
												Ftl1
												Fuca1
												Gadd45gip1
												Gas5
												Gmnn
												Gpatch4
												Gtf2f1
												H2afz
												Hebp1
												Higd1a
												Hmgn5
												Hnmt
												Ier3ip1
												Ier5
												Igtp
												Il33
												Islr
												Isyna1
												Junb
												Kif5b
												Lmo1
												Mab21l2
												Mafk
												Map2k1
												Mbd3
												Med11
												Mgst1
												Mrpl23
												Mthfd2
												Nat9
												Ndufa9
												Ndufb7
												Ndufc2
												Nek7
												Nenf
												Nudc
												Oat
												Ogn
												Ovol1
												Pafah1b3
												Pam16
												Papss1
												Park7
												Pcbd1
												Pdlim4
												Pebp1
												Pgcp
												Pgk1
												Phb
												Pnp
												Polr2e
												Polr2f
												Polr2g
												Pomp
												Ppa1
												Ppia
												Ppp1r11
												Prdx4
												Prdx5
												Psmb5
												Psmb7
												Puf60
												Rgs10
												Rpl11
												Rpl22l1
												Rpl28
												Rpl36a
												Rpl8
												Rpl9
												Rplp1
												Rplp2
												Rps13
												Rps29
												Rps4x
												Rps6
												Rps7
												Rrp1
												S100a1
												Sdf2
												Sdhb
												Sec11a
												Sec13
												Selenbp1
												Serpine2
												Serpinf1
												Sertad1
												Shfm1
												Slc22a6
												Slc6a3
												Slc6a4
												Sncg
												Snrpd1
												Spcs1
												Stard3
												Syngr2
												Syt3
												Sytl4
												Tac1
												Tac2
												Tgfb3
												Tmed3
												Tmem218
												Tmem85
												Tnnt1
												Tomm5
												Trappc4
												Trappc6a
												Trh
												Tspan31
												Tubb3
												Unc119
												Utp3
												Vdac3
												Zmat5
												0610007C21Rik
												0910001L09Rik
												1110004E09Rik
												1190005I06Rik
												1500011K16Rik
												1500015O10Rik
												1500032L24Rik
												1700021F05Rik
												1810027O10Rik
												1810035L17Rik
												1810063B05Rik
												2310004N24Rik
												2410006H16Rik
												2410015M20Rik
												2410016O06Rik
												2700029M09Rik
												2900010M23Rik
												3110003A17Rik
												4930403N07Rik
												4930572J05Rik
												4930581F22Rik
												6330408A02Rik
												9430023L20Rik
												9530082P21Rik
												Aamp
												Aarsd1
												Abca8a
												Acaa2
												Acn9
												Acyp2
												Adc
												Adcyap1
												Adora2b
												Adprh
												Aga
												Agpat9
												Agt
												AI413582
												AI836003
												Aldh1a2
												Alox5ap
												Als2cr4
												Anapc13
												Ap2s1
												Apoe
												Arhgap11a
												Arhgap22
												Arhgdig
												Armc6
												Armcx6
												Asl
												Asphd1
												Atf5
												Atp1b3
												Aven
												Avp
												B9d2
												Baiap3
												BC003266
												Bcap31
												Bex1
												Bex4
												Blvrb
												Bod1
												Bola2
												Bst2
												C1ql2
												Caly
												Carkd
												Ccdc107
												Ccdc51
												Ccs
												Cd63
												Cgref1
												Chmp2a
												Churc1
												Cib2
												Cish
												Cldn10
												Clp1
												Cltb
												Cluap1
												Cnpy3
												Commd1
												Comtd1
												Cops5
												Coq2
												Cort
												Cox7c
												Ctsl
												Cxx1a
												Cxx1b
												Cyba
												Cyp2j12-ps
												Cyp2s1
												Dcdc2a
												Dctn2
												Ddc
												Dhps
												Dhrs7b
												Dlk1
												Doc2g
												Dpcd
												Drap1
												Drg1
												Dtnbp1
												Edf1
												Efemp1
												Eif3k
												Eif3m
												Eif6
												Enho
												Ergic3
												Erp29
												Etfb
												Fabp7
												Fam129b
												Fam18b
												Fam58b
												Fance
												Fbll1
												Fbxo2
												Fdx1l
												Fh1
												Fkbp2
												Frmd7
												Frs3
												Ftsj2
												Fzd9
												Gal
												Gale
												Gapdh
												Gatm
												Gfap
												Gfer
												Glrx5
												Gm1821
												Gm5177
												Gm561
												Gmds
												Gmpr
												Gpm6b
												Gprasp2
												Grwd1
												Gstk1
												Gtf2b
												Gtf2f2
												Gtf3c6
												H2-T23
												Haus7
												Hcrt
												Hint1
												Hint2
												Hs3st5
												Hsd17b10
												Hsf4
												Htatip2
												Igbp1
												Igfbp2
												Igsf1
												Il11ra1
												Ilk
												Iscu
												Kcns3
												Kctd10
												Klhl1
												Krcc1
												Lhfpl5
												Llph
												Lmna
												LOC106740
												Lrrc10b
												Lsm4
												Lsmd1
												Ly6g6e
												Lyz2
												Magee2
												Mageh1
												Manf
												Map4k4
												Mcee
												Mdh1
												Metrnl
												Mettl11a
												Mmgt2
												Mrpl24
												Mrpl36
												Mrpl54
												Mrps26
												Mrps28
												Mrto4
												Ms4a15
												Mt3
												Mtx2
												Myadml2
												Myg1
												Ndfip2
												Ndufa11
												Ndufa13
												Ndufa7
												Ndufa8
												Ndufb6
												Ndufb8
												Ndufs3
												Ndufs8
												Nfkbil1
												Nkain4
												Nrsn2
												Nts
												Nudt17
												Nudt9
												Olfml1
												Omp
												Oxt
												P4hb
												Pak1ip1
												Pcbp1
												Pcolce2
												Pcp4l1
												Pdia6
												Pelo
												Penk
												Pfdn2
												Pigf
												Pih1d1
												Pin4
												Pkdcc
												Pla2g12a
												Plekhm2
												Plrg1
												Pmch
												Pnck
												Podxl2
												Polr2h
												Ppib
												Prelid1
												Prpsap2
												Psma5
												Psmd12
												Psmg3
												Psmg4
												Ptma
												Qpct
												Rabac1
												Rassf8
												Rbp1
												Rcn2
												Rdbp
												Relt
												Rfc4
												Rhpn1
												Rnmtl1
												Rpl14
												Rpl21
												Rpl23a
												Rpl24
												Rpl27a
												Rpl29
												Rpl31
												Rpl35a
												Rpl38
												Rpl39
												Rpl4
												Rpl5
												Rpl7a
												Rps11
												Rps12
												Rps15a
												Rps16
												Rps19
												Rps19bp1
												Rps21
												Rps27a
												Rps3a
												Rps4y2
												Rsph9
												Rspo1
												Rwdd2a
												S100a5
												Sar1b
												Scg2
												Scg5
												Scgn
												Scp2
												Selk
												Sfrp5
												Shisa2
												Slc10a4
												Slc35d3
												Slc39a12
												Slc5a7
												Slitrk6
												Snapc2
												Snf8
												Snhg6
												Snhg8
												Sp8
												Sp9
												Spata24
												Spink8
												Spp1
												Sqrdl
												Srebf1
												Srsf4
												Ssr2
												Stx4a
												Surf1
												Syf2
												Synm
												Taf13
												Tap2
												Tbcb
												Tceal3
												Tceb2
												Tctex1d2
												Tex264
												Th
												Thbs4
												Tm2d3
												Tmbim4
												Tmco1
												Tmed1
												Tmed9
												Tmem101
												Tmem107
												Tmem115
												Tmem120a
												Tmem128
												Tmem14a
												Tmem160
												Tmem219
												Tmem222
												Tmem49
												Tmem66
												Tmie
												Tmub1
												Tph2
												Trem2
												Txndc15
												Tyrobp
												Uap1l1
												Uba52
												Ubb
												Upf3a
												Uqcrh
												Vps28
												Wbp1
												Wbp5
												Wipf1
												Wnt4
												Yars2
												Ydjc
												Zcchc12
												Zcchc24
												Zfp503
												Zswim7
												Zxdb
												Msn
												Idh3a
												Canx
												Prx
												Qk
												Lama2
												Cdc42
												Tnfrsf21
												Atrn
												Actr1a
												Stip1
												Vdac1
												Ehd1
												Hspa5
												Napa
												Mif
												Fscn1
												Hspa2
												Sod2
												Ehd3
												Smpdl3b
												Gnb1
												Gnpat
												Cln3
												Fyn
												Nab1
												Got2
												Ina
												Atp1b1
												Rxrg
												Arf6
												Tuba1a
												Tlr2
												Rarg
												Gnb4
												Stxbp1
												Gdi2
												Gpi1
												Car13
												Cntnap1
												Ncam1
												Dhh
												Nsf
												Atp6v1a
												Pten
												Sptlc1
												Smpd3
												Thy1
												Mpz
												Id4
												Pitpna
												Sept2
												Napg
												Itpr2
												Erbb2
												Ndufs1
												Plcb1
												Nefl
												Dlat
												Sgms1
												Hsp90aa1
												Sdha
												Atp1a3
												Dnm1
												Smpd4
												Immt
												Dlst
												Myo5a
												Tufm
												Atp1a1
												Mtor
												Eif2b2
												Cox5a
												Pdcd6ip
												Uchl1
												Pdha1
												Cdh2
												Eif2ak3
												Cntn1
												Ezr
												Aco2
												Prmt7
												Exoc4
												Hexb
												Syn2
												2700046G09Rik
												Dpysl2
												Adam22
												Sept7
												Cltc
												Ercc2
												Hspa9
												Akt2
												Nfasc
												Ctnnb1
												Cycs
												Dld
												Itpr3
												Mtmr2
												Nf1
												Rala
												Rdx
												Dlg1
												Actg1
												Atp6v1b2
												Vdac2
												Cct2
												Atp5c1
												Reg2
												Olig2
												Prdx3
												Nsmaf
												Gstm1
												Gsto1
												Smpdl3a
												Akt1
												Snap25
												Cox5b
												Rxrb
												Gpc1
												Cldn5
												Nab2
												Eef1a2
												Ndufa10
												Clu
												Mpdz
												Eno2
												Anxa2
												Fig4
												Kcnj10
												Klk8
												Actb
												LOC102641364
												Kxd1
												1700071K01Rik
												Hbb-b1
												Pkm
												Hba-a1
												3000002C10Rik
												Eno1
												Epb41l3
												Zpr1
												Atp5a1
												Pard3
												Tgfb1
												Ywhag
												Mpp5
												Rtn4
												Gnao1
												Ngfr
												---
												Ppp3r1
												Fgfr3
												Tsc1
												Gnb5
												Nefm
												Zfp24
												Prkcd
												Bcl2
												Pikfyve
												Wdr1
												Rnf10
												Hes5
												Napb
												Tubb4a
												Fam213b
												Pdia3
												Tubb4b
												Slc25a5
												Tuba1b
												Dag1
												Nme1
												Ncmap
												Wasf3
												Tcf7l2
												Alb
												Hgf
												Rxra
												Amigo1
												Ifng
												Glul
												Hspd1
												Ski
												Pgam1
												Gm8096
												Atp5f1
												Itgb1
												Scrib
												Afg3l2
												Atp1a2
												Hbb-b2
												Sptan1
												Dicer1
												Ndufv2
												Slc25a12
												Sgms2
												Smpd5
												Cahm
												Cnrip1
												Sucla2
												Serinc5
												Eif2b5
												Lgi4
												Samd8
												Tenm4
												Ntf3
												Sptlc2
												Tkt
												Myrf
												Slc8a3
												C78859
												Kif14
												Gdi1
												Smpd1
												Cxcr4
												Hrh3
												Hexa
												Kel
												Gm8430
												Pacsin1
												Eif2b4
												Rara
												Xk
												Myoc
												Kcnj11
												Gnb2
												Tagln3
												Tg
												Pou3f2
												Uqcrfs1
												Syn1
												Rarb
												Ckb
												Gm6756
												Nrg1
												Pmp2
												Sptbn4
												Ank3
												Scn2a
												Cntnap2
												Kcnip2
												Cdh1
												Marveld2
												Prkci
												Akr1b3
												Scn1a
												Scn1b
												Spock1
												Kcnq2
												Kcnq3
												Scn8a
												Kcnab1
												Kcnab2
												Dlg2
												Kcna2
												Dlg4
												Whrn
												Mir24-2
												Mir219a-2
												Mir219a-1
												Mir138-2
												Calm1
												St18
												Myrip
												Marveld1
												Tnf
												Mir27b
												Myt1
												Myt1l
												Mir338
												Mpzl1
												Mal2
												Fam126a
												Ahnak2
												Mir34a
												Cd59b
												Tymp
												Mir140
												Calm2
												Scn4b
												Mpzl3
												Gpm6a
												Irf2bpl
												Tnfrsf8
												Myrfl
												Mir204
												Mall
												Adgrg6
												Myef2
												Slc25a3
												Mir100
												Cmtm8
												Mir30a
												Mir24-1
												Mir23b
												Mir23a
												Mir195a
												Mir138-1
												Mpzl2
												Mlph
												Scn2b
												Mir146b

## Sheet: GO enrichment
												Enrichment analysis (ToppGene) of the 706 DEGs
Molecular Function (32)												Biological Process (top 100)												Cellular component (96)
No.	Category	ID	Name	p-value	q-value Bonferroni	q-value FDR B&H	q-value FDR B&Y	Hit Count in Query List	Hit Count in Genome	Hit in Query List		No.	Category	ID	Name	p-value	q-value Bonferroni	q-value FDR B&H	q-value FDR B&Y	Hit Count in Query List	Hit Count in Genome	Hit in Query List		No.	Category	ID	Name	p-value	q-value Bonferroni	q-value FDR B&H	q-value FDR B&Y	Hit Count in Query List	Hit Count in Genome	Hit in Query List
1	GO: Molecular Function	GO:0005201	extracellular matrix structural constituent	1.22e-13	1.382e-10	1.382e-10	1.052e-09	30	185	THSD4,OTOL1,SLIT2,ACAN,NTN1,LTBP4,COL2A1,COL5A1,HSPG2,COL6A1,COL6A2,COL6A3,COL7A1,FRAS1,COL12A1,VWF,COL19A1,FN1,COL27A1,PRG2,SPARC,SPOCK2,PXDN,IMPG2,TECTB,TECTA,OGN,EMILIN1,LUM,TNXB		1	GO: Biological Process	GO:0043062	extracellular structure organization	6.045e-15	3.907e-11	1.557e-11	1.456e-10	48	432	THSD4,RAMP2,ABL2,OTOL1,ACAN,MMP8,MMP12,LTBP4,VCAM1,COL2A1,PMP22,COL5A1,HSPG2,COL6A1,COL6A2,COL6A3,COL7A1,ITGA11,COL12A1,VWF,COL19A1,FN1,MMP28,COL27A1,IBSP,RGCC,SH3PXD2A,SMARCA4,EGFLAM,SPARC,SPOCK2,ITGAM,ITGB3,ITGB7,OLFML2A,BMP2,KIF9,PHLDB1,PXDN,ADAMTS15,KDR,NOTCH1,ADAMTSL3,EMILIN1,LRP1,LUM,TNR,TNXB		1	GO: Cellular Component	GO:0031012	extracellular matrix	5.011e-14	4.024e-11	2.305e-11	1.675e-10	58	633	THSD4,OTOL1,S100A9,SLIT2,ACAN,SPON2,NTN1,FLRT1,MMP8,MMP12,USH2A,LTBP4,COL2A1,PMP22,COL5A1,HSPG2,COL6A1,COL6A2,COL6A3,COL7A1,FRAS1,COL12A1,VWF,COL19A1,FN1,COL20A1,MMP28,COL27A1,CPZ,PRG2,CSPG4,EGFLAM,IL7,SPARC,SPOCK2,GDF10,OLFML2A,DST,PXDN,PTPRZ1,ADAMTS15,NAV2,NOTCH2,IMPG2,TECTB,TECTA,ADAMTSL3,OGN,EMILIN1,UCMA,ANGPTL2,ANGPTL4,LGR6,LUM,TNR,TNXB,HCFC1,OTOG
2	GO: Molecular Function	GO:0005198	structural molecule activity	5.633e-12	6.382e-09	3.191e-09	2.428e-08	61	743	THSD4,RPL29,RPL36AL,MAL,MAP1A,MAP1B,ACTA1,OBSCN,OTOL1,HMOX1,RPS28,TTN,SLIT2,UBA52,ACAN,NTN1,PLEC,LTBP4,COL2A1,COL5A1,HSPG2,COL6A1,COL6A2,COL6A3,COL7A1,FRAS1,COL12A1,VWF,ANK1,COL19A1,FN1,COL27A1,NCMAP,TCAP,SHANK3,CRYAB,SHANK2,PRG2,SPARC,MYL1,SPTBN2,SPOCK2,NEB,BGLAP,DST,PXDN,TLN2,BSN,IMPG2,MRPL20,PCLO,NUMA1,TECTB,TECTA,OGN,EMILIN1,RPS27L,MACF1,LUM,TNXB,OTOG		2	GO: Biological Process	GO:0045229	external encapsulating structure organization	7.227e-15	4.672e-11	1.557e-11	1.456e-10	48	434	THSD4,RAMP2,ABL2,OTOL1,ACAN,MMP8,MMP12,LTBP4,VCAM1,COL2A1,PMP22,COL5A1,HSPG2,COL6A1,COL6A2,COL6A3,COL7A1,ITGA11,COL12A1,VWF,COL19A1,FN1,MMP28,COL27A1,IBSP,RGCC,SH3PXD2A,SMARCA4,EGFLAM,SPARC,SPOCK2,ITGAM,ITGB3,ITGB7,OLFML2A,BMP2,KIF9,PHLDB1,PXDN,ADAMTS15,KDR,NOTCH1,ADAMTSL3,EMILIN1,LRP1,LUM,TNR,TNXB		2	GO: Cellular Component	GO:0030312	external encapsulating structure	5.741e-14	4.61e-11	2.305e-11	1.675e-10	58	635	THSD4,OTOL1,S100A9,SLIT2,ACAN,SPON2,NTN1,FLRT1,MMP8,MMP12,USH2A,LTBP4,COL2A1,PMP22,COL5A1,HSPG2,COL6A1,COL6A2,COL6A3,COL7A1,FRAS1,COL12A1,VWF,COL19A1,FN1,COL20A1,MMP28,COL27A1,CPZ,PRG2,CSPG4,EGFLAM,IL7,SPARC,SPOCK2,GDF10,OLFML2A,DST,PXDN,PTPRZ1,ADAMTS15,NAV2,NOTCH2,IMPG2,TECTB,TECTA,ADAMTSL3,OGN,EMILIN1,UCMA,ANGPTL2,ANGPTL4,LGR6,LUM,TNR,TNXB,HCFC1,OTOG
3	GO: Molecular Function	GO:0005518	collagen binding	2.277e-07	0.0002579	8.598e-05	0.0006544	14	82	MAP1A,MMP12,USH2A,COL6A1,COL6A2,ITGA11,VWF,FN1,SRGN,CSPG4,SPARC,MRC2,LUM,TNXB		3	GO: Biological Process	GO:0007155	cell adhesion	5.339e-13	3.451e-09	8.627e-10	8.068e-09	100	1571	RPL29,ABL2,OBSCN,ADGRV1,RRAS,DYSF,TENM2,DSCAML1,DOCK5,CCR2,S100A9,SLIT2,FAT1,ACAN,SPON2,IGSF9,NTN1,LRRC7,FLRT1,MMP12,USH2A,PREX1,VCAM1,PLXNB1,PMP22,PLXNA3,COL5A1,COL6A1,COL6A2,COL6A3,COL7A1,ITGA11,COL12A1,VWF,COL19A1,FN1,FAT3,IBSP,RGCC,CXCL13,PPIA,PCDHB16,SLC4A1,SNED1,SLC7A1,TENM4,IGFBP2,PLXNA4,DCHS1,ZFHX3,EGFLAM,SIGLEC1,NFAT5,IL7,PDZD2,SOX4,DCHS2,MYH10,PCDHA9,CDH23,SPOCK2,TNFRSF18,PLXND1,ITGAM,W…		3	GO: Cellular Component	GO:0062023	collagen-containing extracellular matrix	5.02e-12	4.031e-09	1.344e-09	9.763e-09	47	498	THSD4,OTOL1,S100A9,SLIT2,ACAN,NTN1,MMP8,USH2A,LTBP4,COL2A1,PMP22,COL5A1,HSPG2,COL6A1,COL6A2,COL6A3,COL7A1,FRAS1,COL12A1,VWF,COL19A1,FN1,COL20A1,MMP28,COL27A1,PRG2,CSPG4,EGFLAM,IL7,SPARC,SPOCK2,GDF10,DST,PXDN,PTPRZ1,ADAMTS15,NAV2,IMPG2,TECTA,OGN,EMILIN1,ANGPTL2,ANGPTL4,LUM,TNR,TNXB,HCFC1
4	GO: Molecular Function	GO:0005509	calcium ion binding	4.328e-07	0.0004903	0.0001093	0.0008319	51	773	OTOL1,ADGRV1,DYSF,TTN,LRP1B,TENM2,RYR2,RYR3,S100A9,SLIT2,FAT1,ACAN,EFCAB12,MMP8,MMP12,LTBP4,HSPG2,EFCAB6,FAT3,ITSN1,PCDHB16,SNED1,DCHS1,EGFLAM,SNCA,DCHS2,SPARC,PCDHA9,MYL1,CDH23,SPOCK2,BGLAP,ITPR3,DST,NOS1,NOTCH1,NOTCH2,NOTCH3,CACNA1E,FAT4,PCLO,PCDHB15,PCDHB2,CASQ1,GRM4,CELSR3,CELSR2,MEGF8,LRP1,MACF1,CDH3		4	GO: Biological Process	GO:0022610	biological adhesion	6.985e-13	4.515e-09	9.031e-10	8.445e-09	100	1578	RPL29,ABL2,OBSCN,ADGRV1,RRAS,DYSF,TENM2,DSCAML1,DOCK5,CCR2,S100A9,SLIT2,FAT1,ACAN,SPON2,IGSF9,NTN1,LRRC7,FLRT1,MMP12,USH2A,PREX1,VCAM1,PLXNB1,PMP22,PLXNA3,COL5A1,COL6A1,COL6A2,COL6A3,COL7A1,ITGA11,COL12A1,VWF,COL19A1,FN1,FAT3,IBSP,RGCC,CXCL13,PPIA,PCDHB16,SLC4A1,SNED1,SLC7A1,TENM4,IGFBP2,PLXNA4,DCHS1,ZFHX3,EGFLAM,SIGLEC1,NFAT5,IL7,PDZD2,SOX4,DCHS2,MYH10,PCDHA9,CDH23,SPOCK2,TNFRSF18,PLXND1,ITGAM,W…		4	GO: Cellular Component	GO:0043005	neuron projection	1.535e-10	1.233e-07	3.082e-08	2.239e-07	98	1679	ABL2,BTBD8,MAP1A,MAP1B,ESR2,MALAT1,PDZD7,ADGRV1,LMTK3,TENM2,ADCY1,DSCAML1,CHRNA7,GPR179,RYR2,CCR2,PRR12,ACAN,RPTOR,IGSF9,LRRC7,FLRT1,USH2A,PREX1,CNTF,TMIGD1,DCDC2,HTR1B,ANK1,ANK2,PNMT,FOS,FAT3,ITSN1,KIAA1549,NCMAP,SLC1A4,SHANK3,CRYAB,LOXHD1,TENM4,SHANK2,SKOR1,SV2C,TANC1,WDFY3,SNCA,INPP5J,PDZD2,GABRB1,DOCK4,GAD1,MYH10,MYCBP2,ATP8A2,CDH23,SSTR4,BCR,DCTN1,BGLAP,ITPR3,SYNGAP1,DIP2A,DST,KCNB1,PTPRZ1,K…
5	GO: Molecular Function	GO:0005178	integrin binding	4.824e-07	0.0005465	0.0001093	0.0008319	19	157	LTBP4,VCAM1,COL5A1,VWF,FN1,IBSP,PPIA,ITGAM,ITGB3,ITGB7,DST,PTPRZ1,TLN2,KDR,EMILIN1,CD9,TSPAN4,TNR,TNXB		5	GO: Biological Process	GO:0022008	neurogenesis	9.817e-11	6.346e-07	1.058e-07	9.89e-07	109	1940	IL34,ABL2,BTBD8,MAP1A,MAP1B,TRIO,ESR2,PDZD7,ADGRV1,TENM2,ADCY1,DSCAML1,CHRNA7,CCR2,S100A9,SLIT2,SALL1,WNT16,IGSF9,NTN1,LRRC7,FLRT1,USH2A,PREX1,VCAM1,PLXNB1,CNTF,CHAC1,PMP22,PLXNA3,DCDC2,FN1,FAT3,ITSN1,CHD7,PPIA,NCMAP,SHANK3,ARNTL,TENM4,SHANK2,CHD5,CSPG4,PLXNA4,DCHS1,SMARCA4,ZFHX2,ZFHX3,SPEN,PRDM16,INPP5J,GPRIN2,PROX1,GABRB1,SOX4,MYH10,MYCBP2,IFT172,ATP8A2,B2M,SPTBN2,CDH23,PLXND1,ITGAM,WNK1,PRAG1,…		5	GO: Cellular Component	GO:0036477	somatodendritic compartment	2.715e-09	2.18e-06	4.36e-07	3.168e-06	72	1145	ABL2,MAP1A,MAP1B,ESR2,MALAT1,LMTK3,TENM2,ADCY1,CHRNA7,GPR179,CCR2,ACAN,RPTOR,IGSF9,LRRC7,FLRT1,USH2A,PREX1,CNTF,HTR1B,PNMT,FAT3,ITSN1,SLC1A4,SHANK3,CRYAB,SHANK2,SKOR1,TANC1,WDFY3,SNCA,INPP5J,GABRB1,MYH10,SPTBN2,BCR,DCTN1,BGLAP,ITPR3,SYNGAP1,DIP2A,TTBK1,KCNB1,PTPRZ1,KCNJ6,PURA,GLRX,NECTIN1,KCNMA1,KCNN3,KDR,C4B,CACNA1G,BSN,NOS1,DYNC1H1,CACNA1C,CACNA1E,CAD,DSCAM,SYNE1,PCLO,NUMA1,MAGOHB,ADNP,GRM4,LRP…
6	GO: Molecular Function	GO:0005085	guanyl-nucleotide exchange factor activity	1.146e-06	0.001298	0.0002163	0.001646	22	215	TRIO,OBSCN,DOCK5,SBF1,RAB3GAP2,DOCK6,PREX1,ITSN1,MADD,ARHGEF40,DOCK4,MYCBP2,RAPGEF5,BCR,DENND4B,FGD5,HERC2,HERC1,FGD3,DOCK2,CCDC88C,ARHGEF2		6	GO: Biological Process	GO:0048646	anatomical structure formation involved in morphogenesis	3.495e-10	2.259e-06	3.227e-07	3.018e-06	85	1395	RAMP2,ABL2,PDGFRB,ACTA1,OBSCN,HMOX1,RRAS,ARID1A,DYSF,TTN,CHRNA7,AXIN2,CCR2,SLIT2,SALL1,WNT16,CC2D2A,MMP8,COL2A1,PMP22,COL5A1,HSPG2,COL6A1,COL7A1,RBM15,FLT1,COL12A1,FN1,FAT3,RGCC,CXCL13,TNRC6C,NCMAP,TCAP,SHANK3,PPARGC1B,TENM4,SH3PXD2A,CSPG4,DCHS1,SMARCA4,TANC1,PRKDC,PROX1,SOX4,MYH10,SPARC,IFT172,ATP8A2,PLXND1,NEB,KDM6B,WNK1,ITGB3,BMP2,PHLDB1,PTPN14,PTPRB,NECTIN1,C3,KDR,HERC1,NOS1,SDK1,CNOT3,NOTCH1…		6	GO: Cellular Component	GO:0097447	dendritic tree	1.557e-08	1.251e-05	1.787e-06	1.298e-05	56	828	ABL2,MAP1A,MAP1B,MALAT1,LMTK3,TENM2,ADCY1,CHRNA7,GPR179,CCR2,RPTOR,IGSF9,LRRC7,PREX1,HTR1B,PNMT,FAT3,ITSN1,SLC1A4,SHANK3,CRYAB,SHANK2,SKOR1,TANC1,INPP5J,GABRB1,MYH10,BCR,BGLAP,ITPR3,SYNGAP1,DIP2A,KCNB1,PTPRZ1,KCNJ6,PURA,GLRX,NECTIN1,KCNMA1,C4B,CACNA1G,BSN,NOS1,CACNA1C,DSCAM,SYNE1,PCLO,NUMA1,ADNP,GRM4,LRP1,DGKI,ARHGEF2,TNR,HCFC1,HTT
7	GO: Molecular Function	GO:0030020	extracellular matrix structural constituent conferring tensile strength	4.767e-06	0.0054	0.0007715	0.005871	9	42	COL2A1,COL5A1,COL6A1,COL6A2,COL6A3,COL7A1,COL12A1,COL19A1,COL27A1		7	GO: Biological Process	GO:0000902	cell morphogenesis	5.449e-10	3.522e-06	4.402e-07	4.117e-06	76	1197	ABL2,MAP1A,MAP1B,TRIO,PDZD7,TENM2,ADCY1,DSCAML1,CHRNA7,DOCK5,SLIT2,FAT1,IGSF9,BAMBI,NTN1,FLRT1,USH2A,PREX1,PLXNB1,CNTF,PMP22,PLXNA3,DCDC2,FN1,FAT3,SHANK3,SYNE3,SHANK2,PLXNA4,DCHS1,SMARCA4,PRKDC,PROX1,BCL9L,MYH10,SPARC,MYCBP2,MYO9B,ATP8A2,SIPA1L3,SPTBN2,CDH23,PLXND1,PRAG1,ITGB3,ITGB7,SYNGAP1,DIP2A,DST,PTPRZ1,NECTIN1,KDR,FGD5,NOTCH1,NOTCH2,NOTCH3,FGD3,DSCAM,SZT2,SYNE1,FRYL,ADNP,FMNL3,CCDC88C,MFSD2A…		7	GO: Cellular Component	GO:0030425	dendrite	1.557e-08	1.251e-05	1.787e-06	1.298e-05	56	828	ABL2,MAP1A,MAP1B,MALAT1,LMTK3,TENM2,ADCY1,CHRNA7,GPR179,CCR2,RPTOR,IGSF9,LRRC7,PREX1,HTR1B,PNMT,FAT3,ITSN1,SLC1A4,SHANK3,CRYAB,SHANK2,SKOR1,TANC1,INPP5J,GABRB1,MYH10,BCR,BGLAP,ITPR3,SYNGAP1,DIP2A,KCNB1,PTPRZ1,KCNJ6,PURA,GLRX,NECTIN1,KCNMA1,C4B,CACNA1G,BSN,NOS1,CACNA1C,DSCAM,SYNE1,PCLO,NUMA1,ADNP,GRM4,LRP1,DGKI,ARHGEF2,TNR,HCFC1,HTT
8	GO: Molecular Function	GO:0008092	cytoskeletal protein binding	1.028e-05	0.01164	0.001455	0.01108	59	1053	SYNPO2,ABL2,MAP1A,MAP1B,ACTA1,OBSCN,ADGRV1,DYSF,TTN,S100A9,MID1,MICAL3,JAKMIP1,PLEC,USH2A,FLNC,DCDC2,ANK1,ANK2,MYH7B,MYO18A,TCAP,SHANK3,SLC4A1,CRYAB,SYNE3,XIRP2,MICAL2,SNCA,MYH10,MSRB1,MYO9B,SPTBN2,EML6,NEB,CCDC88B,DCTN1,CEP350,TTBK2,KIF9,TTBK1,DST,KCNMA1,TLN2,MTCL1,CACNA1C,KIF26B,SYNE1,CNTRL,ESPNL,NUMA1,ADNP,FMNL3,CCDC88C,MICALL2,INF2,MACF1,ARHGEF2,HTT		8	GO: Biological Process	GO:0048699	generation of neurons	1.338e-09	8.647e-06	9.607e-07	8.984e-06	100	1802	IL34,ABL2,BTBD8,MAP1A,MAP1B,TRIO,ESR2,PDZD7,ADGRV1,TENM2,ADCY1,DSCAML1,CHRNA7,S100A9,SLIT2,SALL1,WNT16,IGSF9,NTN1,LRRC7,FLRT1,USH2A,PREX1,VCAM1,PLXNB1,CNTF,PMP22,PLXNA3,DCDC2,FN1,FAT3,ITSN1,CHD7,PPIA,SHANK3,ARNTL,TENM4,SHANK2,CHD5,CSPG4,PLXNA4,ZFHX2,ZFHX3,SPEN,INPP5J,GPRIN2,PROX1,GABRB1,SOX4,MYH10,MYCBP2,IFT172,ATP8A2,B2M,SPTBN2,CDH23,PLXND1,WNK1,PRAG1,GFI1,CASZ1,SYNGAP1,BMP2,DIP2A,TTBK1,DST,PER2…		8	GO: Cellular Component	GO:0099081	supramolecular polymer	1.233e-07	9.898e-05	1.237e-05	8.99e-05	85	1580	THSD4,SYNPO2,MAP1A,MAP1B,TCP11L1,ACTA1,OBSCN,OTOL1,PDZD7,ADGRV1,DYSF,TTN,TENM2,RYR2,RYR3,FAT1,EHBP1L1,MID1,SLC9B2,LRRC7,JAKMIP1,PLEC,USH2A,LTBP4,VCAM1,COL2A1,COL5A1,COL6A1,COL6A3,FLNC,DCDC2,ANK1,ANK2,MYH7B,COL27A1,DNAH2,MYO18A,TCAP,SLC1A4,SLC4A1,CRYAB,MST1R,LOXHD1,SHANK2,XIRP2,CFAP74,SNCA,HYDIN,CFAP46,DOCK4,MYH10,MYL1,MYO9B,IFT172,SIPA1L3,EML6,CDH23,NEB,DCTN1,ITGB3,ITPR3,KIF9,DST,PTPRZ1,NAV1,KCNN…
9	GO: Molecular Function	GO:0050839	cell adhesion molecule binding	1.182e-05	0.01339	0.00146	0.01111	38	573	RPL29,OBSCN,TENM2,DSCAML1,IGSF9,PLEC,LTBP4,VCAM1,COL5A1,ITGA11,VWF,FN1,IBSP,PPIA,TENM4,DCHS1,SPTBN2,CDH23,ITGAM,ITGB3,ITGB7,DST,PTPRB,PTPRZ1,NECTIN1,TLN2,KDR,NOTCH3,DSCAM,EMILIN1,CD9,PRDX1,TSPAN4,MACF1,TNR,CDH3,TNXB,HCFC1		9	GO: Biological Process	GO:0007507	heart development	1.947e-09	1.259e-05	1.2e-06	1.122e-05	52	698	RAMP2,PDGFRB,SPEG,ARID1A,TTN,RYR2,AXIN2,SLIT2,SALL1,ACAN,WNT16,CC2D2A,VCAM1,COL2A1,COL5A1,HSPG2,RBM15,ANK2,FN1,PI16,CHD7,TCAP,NCOR2,TENM4,XIRP2,MICAL2,GALNT11,DCHS1,SMARCA4,PRKDC,PROX1,SOX4,MYH10,ANKS6,SPARC,IFT172,PLXND1,NEB,KDM6B,DNAAF3,BMP2,KDR,NOTCH1,NOTCH2,CACNA1C,FAT4,CAD,CNTRL,TDGF1,EMILIN1,MEGF8,LRP1		9	GO: Cellular Component	GO:0099080	supramolecular complex	1.494e-07	0.00012	1.333e-05	9.688e-05	97	1895	THSD4,SYNPO2,MAP1A,MAP1B,TCP11L1,ACTA1,OBSCN,OTOL1,PDZD7,ADGRV1,DYSF,TTN,TENM2,RYR2,RYR3,FAT1,EHBP1L1,AGO3,RPTOR,NYNRIN,MID1,SLC9B2,LRRC7,JAKMIP1,PLEC,TDRD6,USH2A,LTBP4,VCAM1,COL2A1,COL5A1,COL6A1,COL6A3,COL7A1,FLNC,DCDC2,ANK1,ANK2,MYH7B,COL27A1,DNAH2,MYO18A,PNRC2,TNRC6C,TCAP,SLC1A4,SLC4A1,CRYAB,MST1R,ARNTL,LOXHD1,SHANK2,XIRP2,CENPV,CFAP74,SNCA,HYDIN,CFAP46,DOCK4,MYH10,MYL1,MYO9B,IFT172,SIPA1L3,EM…
10	GO: Molecular Function	GO:0030695	GTPase regulator activity	1.288e-05	0.0146	0.00146	0.01111	34	489	TRIO,OBSCN,DOCK5,SLIT2,SBF1,RAB3GAP2,DOCK6,ELMOD1,PREX1,PLXNB1,AGAP1,ITSN1,ASAP3,MADD,ARHGEF40,DOCK4,MYCBP2,MYO9B,RAPGEF5,SIPA1L3,BCR,SYNGAP1,SRGAP3,DENND4B,SESN2,FGD5,HERC2,HERC1,FGD3,DOCK2,CCDC88C,ARAP3,DGKI,ARHGEF2		10	GO: Biological Process	GO:0032989	cellular component morphogenesis	2.042e-09	1.32e-05	1.2e-06	1.122e-05	62	914	ABL2,MAP1A,MAP1B,TRIO,PDGFRB,ACTA1,OBSCN,TTN,TENM2,ADCY1,DSCAML1,CHRNA7,SLIT2,IGSF9,NTN1,FLRT1,PLXNB1,CNTF,PMP22,PLXNA3,DCDC2,FN1,NCMAP,TCAP,SHANK3,TENM4,SHANK2,PLXNA4,PROX1,MYH10,MYCBP2,MYO9B,ATP8A2,SPTBN2,PLXND1,NEB,ITGB3,SYNGAP1,DIP2A,PHLDB1,DST,PTPRZ1,NECTIN1,KDR,NOTCH1,NOTCH2,NOTCH3,DSCAM,SZT2,SYNE1,CASQ1,ADNP,MFSD2A,CELSR3,CELSR2,CD9,MEGF8,LRP1,MACF1,LGR6,TNR,SS18L2		10	GO: Cellular Component	GO:0099512	supramolecular fiber	1.971e-07	0.0001583	1.583e-05	0.000115	84	1572	THSD4,SYNPO2,MAP1A,MAP1B,TCP11L1,ACTA1,OBSCN,PDZD7,ADGRV1,DYSF,TTN,TENM2,RYR2,RYR3,FAT1,EHBP1L1,MID1,SLC9B2,LRRC7,JAKMIP1,PLEC,USH2A,LTBP4,VCAM1,COL2A1,COL5A1,COL6A1,COL6A3,FLNC,DCDC2,ANK1,ANK2,MYH7B,COL27A1,DNAH2,MYO18A,TCAP,SLC1A4,SLC4A1,CRYAB,MST1R,LOXHD1,SHANK2,XIRP2,CFAP74,SNCA,HYDIN,CFAP46,DOCK4,MYH10,MYL1,MYO9B,IFT172,SIPA1L3,EML6,CDH23,NEB,DCTN1,ITGB3,ITPR3,KIF9,DST,PTPRZ1,NAV1,KCNN3,DYNL…
11	GO: Molecular Function	GO:0017111	nucleoside-triphosphatase activity	3.511e-05	0.03978	0.003617	0.02752	71	1399	TRIO,OBSCN,ATP6V1F,RRAS,DOCK5,SLIT2,SBF1,RAB3GAP2,CHD6,DOCK6,ELMOD1,PREX1,PLXNB1,AGAP1,PMP22,EP400,MYH7B,ITSN1,DNAH2,ASAP3,MYO18A,ATP6V1G1,CHD7,IDE,MADD,ATP5MG,ARHGEF40,ATF7IP,CHD5,SMARCA4,DOCK4,ATP6V0C,MYH10,GBP6,ATP7B,MYCBP2,MYO9B,RAPGEF5,ATP8A2,SIPA1L3,SRCAP,BCR,DCTN1,SYNGAP1,DDX11,KIF9,MDN1,SRGAP3,DENND4B,NAV2,DYNLRB1,SESN2,FGD5,HERC2,HERC1,DNAH8,DYNC1H1,ABCC10,FGD3,DOCK2,ATP6V0E1,KIF26B,GPR8…		11	GO: Biological Process	GO:0000904	cell morphogenesis involved in differentiation	4.578e-09	2.959e-05	2.358e-06	2.205e-05	60	889	ABL2,MAP1A,MAP1B,TRIO,PDZD7,TENM2,ADCY1,DSCAML1,CHRNA7,DOCK5,SLIT2,FAT1,IGSF9,NTN1,USH2A,PREX1,PLXNB1,CNTF,PMP22,PLXNA3,DCDC2,FN1,FAT3,SHANK3,SHANK2,PLXNA4,PRKDC,PROX1,MYH10,MYCBP2,ATP8A2,SIPA1L3,SPTBN2,CDH23,PLXND1,ITGB3,ITGB7,SYNGAP1,DIP2A,DST,PTPRZ1,NECTIN1,NOTCH1,NOTCH2,NOTCH3,DSCAM,SZT2,SYNE1,ADNP,CCDC88C,MFSD2A,CELSR3,CELSR2,MEGF8,MICALL2,LRP1,MACF1,LGR6,TNR,SS18L2		11	GO: Cellular Component	GO:0015629	actin cytoskeleton	3.165e-07	0.0002542	2.311e-05	0.0001679	53	837	SYNPO2,ABL2,ACTA1,OBSCN,PDZD7,ADGRV1,TTN,TENM2,FAT1,EHBP1L1,LRRC7,PLEC,USH2A,VCAM1,FLNC,FLT1,DCDC2,MYH7B,ITSN1,MYO18A,CDC42BPB,CRYAB,MST1R,LOXHD1,SHANK2,XIRP2,SH3PXD2A,SNCA,DOCK4,MYH10,MSRB1,MYL1,MYO9B,SIPA1L3,SPTBN2,CDH23,NEB,DCTN1,ITGB3,ITPR3,KIF9,DST,PTPRZ1,KCNN3,TLN2,DYNC1H1,NOTCH3,SLC26A2,ESPNL,MICALL2,MACF1,ARHGEF2,SLC6A14
12	GO: Molecular Function	GO:0044877	protein-containing complex binding	4.56e-05	0.05167	0.004305	0.03277	77	1565	ABL2,MAP1A,MAP1B,MALAT1,HMGN2,RRAS,ARID1A,TTN,LRP1B,SALL1,RPTOR,MMP12,USH2A,LTBP4,ALOX5AP,VCAM1,CNTF,COL5A1,COL6A1,COL6A2,ITGA11,VWF,ANK1,ANK2,FN1,MYH7B,SPCS1,FOS,IBSP,MYO18A,IDE,PPIA,CDC42BPB,SHANK3,SLC4A1,CRYAB,NCOR2,SYNE3,XIRP2,SRGN,CSPG4,SMARCA4,SNCA,GAD1,MYH10,SPARC,MYO9B,NEB,ITGAM,DCTN1,ITGB3,ITGB7,ITPR3,DST,PTPRZ1,MRC2,NECTIN1,KCNMA1,KCNN3,TLN2,KDR,DOCK2,HMBOX1,SYNE1,ESPNL,NUMA1,EMILIN1,FM…		12	GO: Biological Process	GO:0007010	cytoskeleton organization	4.742e-09	3.065e-05	2.358e-06	2.205e-05	96	1745	SYNPO2,ABL2,MAP1A,MAP1B,PDGFRB,ACTA1,OBSCN,DYSF,TTN,DOCK5,S100A9,SLIT2,FAT1,EHBP1L1,MID1,CC2D2A,MICAL3,PLEC,PREX1,PLXNB1,PMP22,PLXNA3,DCDC2,GPR65,ANK1,RGCC,ASAP3,MYO18A,CDC42BPB,TCAP,SHANK3,CRYAB,PPARGC1B,SYNE3,XIRP2,MICAL2,GALNT11,CFAP74,SNCA,CFAP44,HYDIN,INPP5J,CFAP46,PROX1,MYH10,MSRB1,MYCBP2,IFT172,ATP8A2,SIPA1L3,SPTBN2,CUL9,SFI1,NEB,BCR,CCDC88B,DCTN1,ITGB3,CEP350,DNAAF3,TTBK2,PHLDB1,DST,MAST4…		12	GO: Cellular Component	GO:0043025	neuronal cell body	4.075e-07	0.0003272	2.727e-05	0.0001981	49	753	MAP1A,MAP1B,ESR2,CHRNA7,CCR2,ACAN,RPTOR,FLRT1,USH2A,CNTF,PNMT,ITSN1,SLC1A4,CRYAB,SHANK2,SKOR1,TANC1,WDFY3,SNCA,MYH10,SPTBN2,DCTN1,BGLAP,ITPR3,TTBK1,KCNB1,PTPRZ1,KCNJ6,PURA,GLRX,KCNMA1,KCNN3,KDR,CACNA1G,BSN,DYNC1H1,CACNA1C,CACNA1E,CAD,DSCAM,PCLO,NUMA1,MAGOHB,ADNP,LRP1,DGKI,ARHGEF2,HCFC1,HTT
13	GO: Molecular Function	GO:0030021	extracellular matrix structural constituent conferring compression resistance	5.838e-05	0.06614	0.005088	0.03872	6	23	ACAN,HSPG2,PRG2,SPOCK2,OGN,LUM		13	GO: Biological Process	GO:0097435	supramolecular fiber organization	8.23e-09	5.32e-05	3.8e-06	3.554e-05	55	793	THSD4,SYNPO2,ABL2,MAP1A,MAP1B,PDGFRB,ACTA1,OBSCN,DYSF,TTN,CHRNA7,SLIT2,FAT1,ACAN,MID1,MICAL3,LTBP4,PREX1,COL2A1,COL5A1,HSPG2,COL12A1,GPR65,RGCC,ASAP3,TCAP,SHANK3,CRYAB,PPARGC1B,MICAL2,SNCA,INPP5J,PROX1,MYH10,MSRB1,IFT172,B2M,SPTBN2,NEB,CCDC88B,DCTN1,TTBK2,DST,PXDN,DYNC1H1,GPX1,ESPNL,NUMA1,CASQ1,EMILIN1,CCDC88C,MICALL2,LUM,ARHGEF2,TNXB		13	GO: Cellular Component	GO:0045202	synapse	9.676e-07	0.000777	5.977e-05	0.0004343	82	1582	RPL29,ABL2,BTBD8,SYN3,MAP1A,MAP1B,ADGRV1,KCNK9,TENM2,ADCY1,DSCAML1,CHRNA7,PRR12,UBA52,ACAN,SLC9B2,IGSF9,LRRC7,USH2A,PMP22,FAM234B,HTR1B,ANK1,ANK2,PNMT,ITSN1,MYO18A,ATP6V1G1,SLC1A4,SHANK3,PCDHB16,MADD,CRYAB,SHANK2,SRGN,SV2C,EGFLAM,TANC1,SNCA,PDZD2,GABRB1,GAD1,ATP6V0C,MYH10,SPARC,PSENEN,SPTBN2,CDH23,BCR,ITGB3,ITPR3,SYNGAP1,DIP2A,DST,KCNB1,PTPRZ1,KCNJ6,PURA,NECTIN1,KCNMA1,KCNN3,TLN2,C4B,CACNA1G,BSN,…
14	GO: Molecular Function	GO:0060589	nucleoside-triphosphatase regulator activity	7.893e-05	0.08943	0.006388	0.04861	34	535	TRIO,OBSCN,DOCK5,SLIT2,SBF1,RAB3GAP2,DOCK6,ELMOD1,PREX1,PLXNB1,AGAP1,ITSN1,ASAP3,MADD,ARHGEF40,DOCK4,MYCBP2,MYO9B,RAPGEF5,SIPA1L3,BCR,SYNGAP1,SRGAP3,DENND4B,SESN2,FGD5,HERC2,HERC1,FGD3,DOCK2,CCDC88C,ARAP3,DGKI,ARHGEF2		14	GO: Biological Process	GO:0009790	embryo development	1.541e-08	9.963e-05	6.642e-06	6.211e-05	77	1316	ABL2,PDGFRB,SPEG,PDZD7,MEG3,ARID1A,ADAR,TTN,LRP1B,DSCAML1,RYR2,AXIN2,SLIT2,SALL1,WNT16,KMT2A,CC2D2A,NTN1,LRRC7,MMP8,VCAM1,COL2A1,COL5A1,HSPG2,COL6A1,COL7A1,FLT1,FRAS1,COL12A1,CYP26B1,FN1,CHD7,TNRC6C,TCAP,SHANK3,NCOR2,TENM4,SH3PXD2A,MICAL2,DCHS1,ANKRD11,SMARCA4,PRKDC,PROX1,SOX4,MYH10,ANKS6,IFT172,ATP8A2,INTS1,CDH23,KDM6B,WNK1,BCR,ITGB3,GFI1,NSDHL,BMP2,TTBK2,PHLDB1,BTF3,KDR,CNOT3,NOTCH1,NOTCH2,PRRC…		14	GO: Cellular Component	GO:0030018	Z disc	1.546e-06	0.001242	8.869e-05	0.0006444	17	143	SYNPO2,OBSCN,TTN,RYR2,RYR3,FLNC,ANK1,ANK2,TCAP,SLC4A1,CRYAB,XIRP2,NEB,DST,NOS1,CACNA1C,CASQ1
15	GO: Molecular Function	GO:0003779	actin binding	0.0001123	0.1272	0.007797	0.05934	30	456	SYNPO2,ABL2,MAP1A,MAP1B,TTN,MICAL3,PLEC,FLNC,MYH7B,MYO18A,SHANK3,SLC4A1,SYNE3,XIRP2,MICAL2,SNCA,MYH10,MSRB1,MYO9B,SPTBN2,NEB,DST,KCNMA1,TLN2,SYNE1,ESPNL,FMNL3,MICALL2,INF2,MACF1		15	GO: Biological Process	GO:0030182	neuron differentiation	1.709e-08	0.0001104	6.903e-06	6.455e-05	90	1639	ABL2,BTBD8,MAP1A,MAP1B,TRIO,PDZD7,ADGRV1,TENM2,ADCY1,DSCAML1,CHRNA7,S100A9,SLIT2,SALL1,WNT16,IGSF9,NTN1,LRRC7,FLRT1,USH2A,PREX1,VCAM1,PLXNB1,CNTF,PMP22,PLXNA3,DCDC2,FN1,FAT3,ITSN1,PPIA,SHANK3,TENM4,SHANK2,CHD5,CSPG4,PLXNA4,ZFHX2,ZFHX3,INPP5J,GPRIN2,PROX1,GABRB1,SOX4,MYH10,MYCBP2,IFT172,ATP8A2,B2M,SPTBN2,CDH23,PLXND1,WNK1,PRAG1,GFI1,CASZ1,SYNGAP1,BMP2,DIP2A,DST,PTPRZ1,NECTIN1,KCNMA1,C3,KDR,HERC1,S…		15	GO: Cellular Component	GO:0005581	collagen trimer	2.013e-06	0.001616	0.0001077	0.0007829	13	87	OTOL1,COL2A1,COL5A1,COL6A1,COL6A2,COL6A3,COL7A1,COL12A1,COL19A1,COL20A1,COL27A1,EMILIN1,LUM
16	GO: Molecular Function	GO:0016462	pyrophosphatase activity	0.0001188	0.1347	0.007797	0.05934	71	1455	TRIO,OBSCN,ATP6V1F,RRAS,DOCK5,SLIT2,SBF1,RAB3GAP2,CHD6,DOCK6,ELMOD1,PREX1,PLXNB1,AGAP1,PMP22,EP400,MYH7B,ITSN1,DNAH2,ASAP3,MYO18A,ATP6V1G1,CHD7,IDE,MADD,ATP5MG,ARHGEF40,ATF7IP,CHD5,SMARCA4,DOCK4,ATP6V0C,MYH10,GBP6,ATP7B,MYCBP2,MYO9B,RAPGEF5,ATP8A2,SIPA1L3,SRCAP,BCR,DCTN1,SYNGAP1,DDX11,KIF9,MDN1,SRGAP3,DENND4B,NAV2,DYNLRB1,SESN2,FGD5,HERC2,HERC1,DNAH8,DYNC1H1,ABCC10,FGD3,DOCK2,ATP6V0E1,KIF26B,GPR8…		16	GO: Biological Process	GO:0072359	circulatory system development	3.31e-08	0.0002139	1.259e-05	0.0001177	77	1340	RAMP2,ABL2,PDGFRB,SPEG,HMOX1,RRAS,ARID1A,DYSF,TTN,CHRNA7,RYR2,AXIN2,CCR2,SLIT2,SALL1,ACAN,WNT16,CC2D2A,VCAM1,COL2A1,FOXM1,COL5A1,HSPG2,RBM15,FLT1,ANK2,FN1,PI16,RGCC,CXCL13,CHD7,TCAP,NCOR2,TENM4,XIRP2,MICAL2,GALNT11,CSPG4,DCHS1,SMARCA4,PRKDC,PROX1,SOX4,MYH10,ANKS6,SPARC,IFT172,PLXND1,NEB,KDM6B,ITGB3,NSDHL,DNAAF3,BMP2,PTPN14,PTPRB,C3,KDR,NOTCH1,NOTCH2,NOTCH3,CACNA1C,FAT4,CAD,THSD7A,SASH1,CAMP,CNTRL…		16	GO: Cellular Component	GO:0044297	cell body	2.177e-06	0.001748	0.0001093	0.000794	51	845	BTBD8,MAP1A,MAP1B,ESR2,ACTA1,CHRNA7,CCR2,ACAN,RPTOR,FLRT1,USH2A,CNTF,PNMT,ITSN1,SLC1A4,CRYAB,SHANK2,SKOR1,TANC1,WDFY3,SNCA,MYH10,SPTBN2,DCTN1,BGLAP,ITPR3,TTBK1,KCNB1,PTPRZ1,KCNJ6,PURA,GLRX,KCNMA1,KCNN3,KDR,CACNA1G,BSN,DYNC1H1,CACNA1C,CACNA1E,CAD,DSCAM,PCLO,NUMA1,MAGOHB,ADNP,LRP1,DGKI,ARHGEF2,HCFC1,HTT
17	GO: Molecular Function	GO:0016817	hydrolase activity, acting on acid anhydrides	0.0001239	0.1403	0.007797	0.05934	71	1457	TRIO,OBSCN,ATP6V1F,RRAS,DOCK5,SLIT2,SBF1,RAB3GAP2,CHD6,DOCK6,ELMOD1,PREX1,PLXNB1,AGAP1,PMP22,EP400,MYH7B,ITSN1,DNAH2,ASAP3,MYO18A,ATP6V1G1,CHD7,IDE,MADD,ATP5MG,ARHGEF40,ATF7IP,CHD5,SMARCA4,DOCK4,ATP6V0C,MYH10,GBP6,ATP7B,MYCBP2,MYO9B,RAPGEF5,ATP8A2,SIPA1L3,SRCAP,BCR,DCTN1,SYNGAP1,DDX11,KIF9,MDN1,SRGAP3,DENND4B,NAV2,DYNLRB1,SESN2,FGD5,HERC2,HERC1,DNAH8,DYNC1H1,ABCC10,FGD3,DOCK2,ATP6V0E1,KIF26B,GPR8…		17	GO: Biological Process	GO:0007610	behavior	3.646e-08	0.0002357	1.309e-05	0.0001224	52	762	ABL2,MAP1A,CIART,ESR2,ADCY1,CHRNA7,KMT2A,PMP22,SELENOP,DCDC2,HTR1B,FOS,CHD7,SHANK3,SHANK2,ZFHX2,ZFHX3,TANC1,SNCA,GAD1,KMT2B,ATP8A2,B2M,SPTBN2,CDH23,DCTN1,GFI1,CIC,ITPR3,SYNGAP1,TTBK1,PTPRZ1,KCNMA1,NAV2,DYNLRB1,NOS1,SDK1,NPAS2,CACNA1C,CACNA1E,DSCAM,GPR39,GPR88,ADNP,GRM4,GRPR,MFSD2A,EGR1,DGKI,TNR,HTT,OTOG		17	GO: Cellular Component	GO:0031674	I band	5.144e-06	0.004131	0.0002347	0.001706	17	156	SYNPO2,OBSCN,TTN,RYR2,RYR3,FLNC,ANK1,ANK2,TCAP,SLC4A1,CRYAB,XIRP2,NEB,DST,NOS1,CACNA1C,CASQ1
18	GO: Molecular Function	GO:0016818	hydrolase activity, acting on acid anhydrides, in phosphorus-containing anhydrides	0.0001239	0.1403	0.007797	0.05934	71	1457	TRIO,OBSCN,ATP6V1F,RRAS,DOCK5,SLIT2,SBF1,RAB3GAP2,CHD6,DOCK6,ELMOD1,PREX1,PLXNB1,AGAP1,PMP22,EP400,MYH7B,ITSN1,DNAH2,ASAP3,MYO18A,ATP6V1G1,CHD7,IDE,MADD,ATP5MG,ARHGEF40,ATF7IP,CHD5,SMARCA4,DOCK4,ATP6V0C,MYH10,GBP6,ATP7B,MYCBP2,MYO9B,RAPGEF5,ATP8A2,SIPA1L3,SRCAP,BCR,DCTN1,SYNGAP1,DDX11,KIF9,MDN1,SRGAP3,DENND4B,NAV2,DYNLRB1,SESN2,FGD5,HERC2,HERC1,DNAH8,DYNC1H1,ABCC10,FGD3,DOCK2,ATP6V0E1,KIF26B,GPR8…		18	GO: Biological Process	GO:0050890	cognition	1.369e-07	0.0008848	4.657e-05	0.0004355	32	375	ABL2,MAP1A,ESR2,ADCY1,CHRNA7,KMT2A,JAKMIP1,DCDC2,FOS,CHD7,SLC1A4,SHANK3,SHANK2,TANC1,KMT2B,B2M,CIC,ITPR3,SYNGAP1,TTBK1,PTPRZ1,CACNA1C,CACNA1E,GPR88,ADNP,GRM4,GRPR,MFSD2A,EGR1,DGKI,TNR,HTT		18	GO: Cellular Component	GO:0030424	axon	5.262e-06	0.004225	0.0002347	0.001706	50	848	BTBD8,MAP1A,MAP1B,LMTK3,TENM2,ADCY1,DSCAML1,CHRNA7,IGSF9,LRRC7,USH2A,PREX1,CNTF,HTR1B,ANK1,PNMT,ITSN1,NCMAP,CRYAB,SHANK2,TANC1,WDFY3,SNCA,INPP5J,GAD1,MYH10,MYCBP2,BCR,DCTN1,DST,KCNB1,PTPRZ1,KCNJ6,NECTIN1,KCNMA1,NAV1,C4B,BSN,NOS1,DYNC1H1,CAD,DSCAM,PCLO,ADNP,GRM4,LRP1,DGKI,TNR,HCFC1,HTT
19	GO: Molecular Function	GO:0042800	histone methyltransferase activity (H3-K4 specific)	0.000133	0.1507	0.007933	0.06037	5	17	KMT2C,KMT2A,SETD1B,KMT2B,KMT2D		19	GO: Biological Process	GO:0007417	central nervous system development	1.6e-07	0.001034	5.171e-05	0.0004836	68	1172	IL34,MAL,ABL2,TRIO,MAS1,ESR2,ARID1A,TTN,ADCY1,DSCAML1,S100A9,SLIT2,SALL1,ACAN,JAKMIP1,CNTF,COL2A1,PLXNA3,HSPG2,SELENOP,ITSN1,COX6B1,CCDC85C,CHD7,SHANK3,NCOR2,TENM4,SHANK2,CHD5,PLXNA4,SMARCA4,ZFHX2,ZFHX3,PRKDC,HYDIN,PROX1,GABRB1,SOX4,MYH10,MYCBP2,IFT172,B2M,SPTBN2,KDM6B,SSTR4,ITGAM,BCR,DCTN1,CIC,BMP2,TTBK2,TTBK1,PTPRZ1,NAV2,C3,HERC1,NOTCH1,NOTCH2,NOTCH3,NPAS2,FAT4,SZT2,AKNA,MFSD2A,CELSR2,LRP1,TNR,…		19	GO: Cellular Component	GO:0030016	myofibril	7.849e-06	0.006303	0.0003317	0.00241	22	250	SYNPO2,ACTA1,OBSCN,TTN,RYR2,RYR3,PLEC,FLNC,ANK1,ANK2,MYH7B,TCAP,SLC4A1,CRYAB,XIRP2,MYL1,NEB,DST,NOS1,CACNA1C,SYNE1,CASQ1
20	GO: Molecular Function	GO:0005112	Notch binding	0.0001539	0.1744	0.008718	0.06634	6	27	CHAC1,SNED1,NCOR2,GALNT11,TCIM,NOTCH1		20	GO: Biological Process	GO:0007423	sensory organ development	1.86e-07	0.001202	5.725e-05	0.0005353	46	669	PDGFRB,OTOL1,PDZD7,ADGRV1,ARID1A,KMT2C,FAT1,WNT16,CC2D2A,NTN1,USH2A,CNTF,COL2A1,COL5A1,FLT1,CYP26B1,FAT3,CHD7,TCAP,CRYAB,DCHS1,SMARCA4,PRDM16,PROX1,BNC2,MYH10,SPARC,IFT172,ATP8A2,SIPA1L3,CDH23,BCR,GFI1,CASZ1,BMP2,NECTIN1,KCNMA1,C3,KDR,SDK1,NOTCH1,NOTCH2,CACNA1C,FAT4,DSCAM,MFSD2A		20	GO: Cellular Component	GO:0005887	integral component of plasma membrane	1.011e-05	0.008115	0.0004057	0.002948	84	1735	RAMP2,PDGFRB,MAS1,OBSCN,KCNK9,TENM2,ADCY1,CHRNA7,CCR2,FAT1,LRRC7,FLRT1,VCAM1,PLXNB1,PMP22,PLXNA3,FLT1,ITGA11,HTR1B,TSPAN11,GPR65,ANK2,SLC25A5,KCNK12,NCMAP,SLC1A4,SHANK3,PCDHB16,SLC4A1,MST1R,SLC7A1,TENM4,SHANK2,SLC26A7,CSPG4,PLXNA4,GABRB1,TRABD2B,PCDHA9,ATP7B,PSENEN,TNFRSF18,PLXND1,SSTR4,ITGAM,ITGB3,ITGB7,ITPR3,BMP2,PTPRB,KCNB1,PTPRZ1,KCNJ6,GPR149,NECTIN1,KCNMA1,KDR,CACNA1G,NOTCH1,NOTCH2,NOTCH3,CA…
21	GO: Molecular Function	GO:0005102	signaling receptor binding	0.0001658	0.1878	0.008944	0.06807	85	1842	IL34,PIK3AP1,TRAF1,MAP1A,PDGFRB,ESR2,ARID1A,TENM2,CCR2,S100A9,SLIT2,SPON2,WNT16,BAMBI,JAKMIP1,FLRT1,LTBP4,VCAM1,PLXNB1,CNTF,CHAC1,COL2A1,COL5A1,HSPG2,VWF,FN1,IBSP,CXCL13,PPBP,PPIA,SHANK3,MADD,CRY1,SNED1,NCOR2,PPARGC1B,ARNTL,SHANK2,IGFBP2,GALNT11,SMARCA4,SUMO2,IL7,PROX1,GABRB1,DOCK4,MYO9B,TCIM,ITGAM,GDF10,ITGB3,ITGB7,GFER,BID,BMP2,PTPN14,DST,PXDN,PER2,PTPRZ1,FGF21,TLN2,C3,KDR,NOTCH1,DOCK2,RAPSN,DS…		21	GO: Biological Process	GO:0048667	cell morphogenesis involved in neuron differentiation	2.033e-07	0.001314	5.973e-05	0.0005586	48	715	ABL2,MAP1A,MAP1B,TRIO,PDZD7,TENM2,ADCY1,DSCAML1,CHRNA7,SLIT2,IGSF9,NTN1,PLXNB1,CNTF,PMP22,PLXNA3,DCDC2,FN1,SHANK3,SHANK2,PLXNA4,MYH10,MYCBP2,ATP8A2,SPTBN2,CDH23,PLXND1,SYNGAP1,DIP2A,DST,PTPRZ1,NECTIN1,NOTCH1,NOTCH2,NOTCH3,DSCAM,SZT2,SYNE1,ADNP,MFSD2A,CELSR3,CELSR2,MEGF8,LRP1,MACF1,LGR6,TNR,SS18L2		21	GO: Cellular Component	GO:0043292	contractile fiber	1.744e-05	0.01401	0.000667	0.004846	22	263	SYNPO2,ACTA1,OBSCN,TTN,RYR2,RYR3,PLEC,FLNC,ANK1,ANK2,MYH7B,TCAP,SLC4A1,CRYAB,XIRP2,MYL1,NEB,DST,NOS1,CACNA1C,SYNE1,CASQ1
22	GO: Molecular Function	GO:0008017	microtubule binding	0.0002403	0.2722	0.01237	0.09417	21	283	MAP1A,MAP1B,DYSF,S100A9,MID1,JAKMIP1,CRYAB,SNCA,EML6,CCDC88B,DCTN1,CEP350,TTBK2,KIF9,DST,MTCL1,KIF26B,NUMA1,CCDC88C,MACF1,ARHGEF2		22	GO: Biological Process	GO:0048598	embryonic morphogenesis	2.838e-07	0.001835	7.977e-05	0.000746	47	701	ABL2,PDZD7,ARID1A,DSCAML1,RYR2,SALL1,WNT16,CC2D2A,NTN1,MMP8,VCAM1,COL2A1,COL5A1,HSPG2,COL6A1,COL7A1,FLT1,FRAS1,COL12A1,CYP26B1,FN1,CHD7,TNRC6C,TCAP,SHANK3,TENM4,MICAL2,SMARCA4,PROX1,SOX4,IFT172,ATP8A2,CDH23,KDM6B,WNK1,BCR,ITGB3,GFI1,TTBK2,PHLDB1,NOTCH1,NOTCH2,CACNA1C,TDGF1,MEGF8,MACF1,HTT		22	GO: Cellular Component	GO:0005604	basement membrane	1.924e-05	0.01545	0.0007021	0.005101	14	122	OTOL1,ACAN,NTN1,USH2A,COL2A1,PMP22,COL5A1,HSPG2,COL7A1,FRAS1,FN1,EGFLAM,SPARC,DST
23	GO: Molecular Function	GO:0003774	motor activity	0.0002981	0.3378	0.01469	0.1118	13	134	PMP22,MYH7B,DNAH2,MYO18A,MYH10,MYO9B,DCTN1,KIF9,DYNLRB1,DNAH8,DYNC1H1,KIF26B,GPR88		23	GO: Biological Process	GO:0060322	head development	3.39e-07	0.002191	8.995e-05	0.0008412	56	910	ABL2,MAS1,ESR2,RRAS,ARID1A,TTN,ADCY1,DSCAML1,SLIT2,SALL1,JAKMIP1,COL2A1,PLXNA3,HSPG2,SELENOP,ITSN1,COX6B1,CCDC85C,CHD7,SHANK3,NCOR2,SHANK2,CHD5,PLXNA4,ANKRD11,SMARCA4,ZFHX2,ZFHX3,PRKDC,HYDIN,PROX1,MYH10,IFT172,B2M,SPTBN2,KDM6B,SSTR4,ITGAM,BCR,CIC,BMP2,TTBK2,TTBK1,NAV2,HERC1,CRISPLD1,NOTCH1,NOTCH3,FAT4,SZT2,AKNA,MFSD2A,CELSR2,LRP1,TNR,HTT		23	GO: Cellular Component	GO:0098794	postsynapse	2.028e-05	0.01629	0.0007081	0.005145	46	795	ABL2,SYN3,MAP1A,MAP1B,TENM2,ADCY1,CHRNA7,PRR12,LRRC7,FAM234B,ANK1,ANK2,ITSN1,MYO18A,SHANK3,CRYAB,SHANK2,SRGN,TANC1,PDZD2,GABRB1,MYH10,SPTBN2,BCR,ITGB3,SYNGAP1,DIP2A,DST,KCNB1,PTPRZ1,PURA,NECTIN1,KCNMA1,BSN,NOS1,CACNA1C,CACNA1E,RAPSN,SYNE1,PCLO,LRP1,DGKI,MACF1,ARHGEF2,TNR,HTT
24	GO: Molecular Function	GO:0017154	semaphorin receptor activity	0.0003833	0.4343	0.01809	0.1377	4	12	PLXNB1,PLXNA3,PLXNA4,PLXND1		24	GO: Biological Process	GO:0031175	neuron projection development	3.479e-07	0.002249	8.995e-05	0.0008412	68	1197	ABL2,BTBD8,MAP1A,MAP1B,TRIO,PDZD7,ADGRV1,TENM2,ADCY1,DSCAML1,CHRNA7,S100A9,SLIT2,IGSF9,NTN1,LRRC7,FLRT1,PREX1,PLXNB1,CNTF,PMP22,PLXNA3,DCDC2,FN1,FAT3,ITSN1,SHANK3,SHANK2,CSPG4,PLXNA4,INPP5J,GPRIN2,MYH10,MYCBP2,ATP8A2,B2M,SPTBN2,CDH23,PLXND1,PRAG1,GFI1,SYNGAP1,DIP2A,DST,PTPRZ1,NECTIN1,KDR,HERC1,SDK1,NOTCH1,NOTCH2,NOTCH3,FAT4,DSCAM,SZT2,SYNE1,FRYL,ADNP,MFSD2A,CELSR3,CELSR2,MEGF8,MICALL2,LRP1,MACF1,…		24	GO: Cellular Component	GO:0030017	sarcomere	2.391e-05	0.0192	0.0008	0.005813	20	230	SYNPO2,ACTA1,OBSCN,TTN,RYR2,RYR3,FLNC,ANK1,ANK2,TCAP,SLC4A1,CRYAB,XIRP2,MYL1,NEB,DST,NOS1,CACNA1C,SYNE1,CASQ1
25	GO: Molecular Function	GO:0030506	ankyrin binding	0.0004973	0.5635	0.02254	0.1715	5	22	OBSCN,TTN,PLEC,FLNC,SLC4A1		25	GO: Biological Process	GO:0045595	regulation of cell differentiation	3.776e-07	0.002441	9.388e-05	0.0008779	94	1859	IL34,PDE3A,RAMP2,MAP1B,TRIO,ADGRV1,RRAS,AXIN2,DOCK5,CCR2,SLIT2,KMT2C,SALL1,AGO3,SLC9B2,KMT2A,BAMBI,NTN1,USH2A,LTBP4,PREX1,PLXNB1,CNTF,PLXNA3,COL5A1,RBM15,FLT1,CYP26B1,FN1,PI16,FOS,RGCC,ANKRD26,CHD7,TNRC6C,SHANK3,NCOR2,PPARGC1B,ARNTL,TENM4,IGFBP5,CHD5,PLXNA4,SMARCA4,ZFHX2,ZFHX3,PRKDC,SPEN,PRDM16,IL7,PROX1,SOX4,BCL9L,KMT2B,B2M,SPOCK2,TNFRSF18,PLXND1,ITGAM,GDF10,ITGB3,GFI1,CASZ1,BGLAP,ITPKB,SYNGAP1,…		25	GO: Cellular Component	GO:0098644	complex of collagen trimers	2.723e-05	0.02187	0.0008748	0.006356	6	21	OTOL1,COL2A1,COL5A1,COL7A1,COL27A1,LUM
26	GO: Molecular Function	GO:0018024	histone-lysine N-methyltransferase activity	0.0005231	0.5927	0.02266	0.1724	7	46	KMT2C,KMT2A,DOT1L,PRDM16,SETD1B,KMT2B,KMT2D		26	GO: Biological Process	GO:0061061	muscle structure development	4.127e-07	0.002668	9.597e-05	0.0008974	49	755	RAMP2,PDGFRB,SPEG,ACTA1,OBSCN,MEG3,ARID1A,DYSF,TTN,RYR2,CNTF,PMP22,COL6A3,FLNC,ITGA11,CYP26B1,COL19A1,ANK2,PI16,FOS,CHD7,TCAP,CRYAB,ARNTL,IGFBP5,XIRP2,SMARCA4,ZFHX3,TANC1,PROX1,BCL9L,MYH10,MYT1,NEB,KDM6B,BMP2,C3,NOS1,FOXK1,NOTCH1,TSC22D3,SYNE1,GPX1,CASQ1,TDGF1,HIVEP3,CD9,EGR1,H3-3A		26	GO: Cellular Component	GO:0042383	sarcolemma	3.166e-05	0.02542	0.0009778	0.007105	17	179	OBSCN,DYSF,RYR2,RYR3,PLEC,VCAM1,COL6A1,COL6A2,COL6A3,FLNC,ANK1,ANK2,DST,KCNB1,NOS1,CACNA1C,CASQ1
27	GO: Molecular Function	GO:0048407	platelet-derived growth factor binding	0.00054	0.6118	0.02266	0.1724	4	13	PDGFRB,COL2A1,COL5A1,COL6A1		27	GO: Biological Process	GO:0120036	plasma membrane bounded cell projection organization	4.157e-07	0.002687	9.597e-05	0.0008974	94	1863	ABL2,BTBD8,MAP1A,MAP1B,TRIO,PDGFRB,PDZD7,ADGRV1,TENM2,ADCY1,DSCAML1,CHRNA7,S100A9,SLIT2,CC2D2A,IGSF9,NTN1,LRRC7,FLRT1,PREX1,PLXNB1,CNTF,PMP22,PLXNA3,DCDC2,FN1,FAT3,ITSN1,XKR6,SHANK3,MADD,SHANK2,GALNT11,CSPG4,PLXNA4,CFAP74,TANC1,CFAP44,HYDIN,INPP5J,CFAP46,GPRIN2,MYH10,MYCBP2,MYO9B,IFT172,ATP8A2,TTC21A,B2M,SPTBN2,CDH23,SFI1,PLXND1,DCTN1,PRAG1,GFI1,SYNGAP1,CEP350,DNAAF3,TTBK2,DIP2A,DST,PTPRZ1,NECTIN…		27	GO: Cellular Component	GO:0045177	apical part of cell	3.669e-05	0.02946	0.001091	0.007929	33	510	MAL,PDGFRB,CHRNA7,FAT1,SLC9B2,PLEC,USH2A,VCAM1,ANK2,FN1,SLC7A1,SHANK2,IGFBP2,CSPG4,DCHS1,PDZD2,ATP7B,SIPA1L3,SPTBN2,CDH23,ITGB3,ITPR3,KCNMA1,MTCL1,NOTCH1,FAT4,SLC26A2,NUMA1,TDGF1,TLR9,CD9,LRP1,OTOG
28	GO: Molecular Function	GO:0030234	enzyme regulator activity	0.0007799	0.8836	0.03156	0.2402	61	1288	MAL,TRIO,OBSCN,WDR81,ADGRV1,DOCK5,SLIT2,SBF1,RPTOR,RAB3GAP2,A2ML1,PRKAG2,DOCK6,ELMOD1,PREX1,ALOX5AP,PLXNB1,AGAP1,COL6A3,COL7A1,FN1,PI16,ITSN1,RGCC,ASAP3,MADD,UBE2O,ARHGEF40,SH3PXD2A,SNCA,DOCK4,MYCBP2,MYO9B,RAPGEF5,PSENEN,SIPA1L3,SPOCK2,WNK1,BCR,SYNGAP1,BMP2,SRGAP3,DENND4B,C3,C4B,SESN2,FGD5,HERC2,HERC1,NOTCH1,FGD3,DOCK2,RARRES1,PPP1R14B,RPS27L,CCDC88C,ARAP3,CD27,ANGPTL4,DGKI,ARHGEF2		28	GO: Biological Process	GO:2000026	regulation of multicellular organismal development	4.431e-07	0.002864	9.878e-05	0.0009237	85	1632	IL34,RAMP2,MAP1B,ADGRV1,HMOX1,RRAS,CHRNA7,AXIN2,CCR2,SLIT2,KMT2C,SALL1,AGO3,SLC9B2,KMT2A,NTN1,FLRT1,PLXNB1,CNTF,PLXNA3,HSPG2,RBM15,FLT1,CYP26B1,FN1,PI16,FOS,RGCC,CXCL13,CHD7,TNRC6C,NCMAP,SHANK3,PPARGC1B,ARNTL,TENM4,SRGN,PLXNA4,PRKDC,SPEN,PRDM16,IL7,PROX1,SOX4,SPARC,KMT2B,B2M,TCIM,TNFRSF18,PLXND1,ITGAM,ITGB3,BGLAP,ITPKB,SYNGAP1,BMP2,PHLDB1,TTBK1,PER2,PTPRZ1,C3,KDR,NOS1,NOTCH1,NOTCH2,FAT4,SASH1,DSC…		28	GO: Cellular Component	GO:0031226	intrinsic component of plasma membrane	5.452e-05	0.04378	0.001564	0.01136	84	1818	RAMP2,PDGFRB,MAS1,OBSCN,KCNK9,TENM2,ADCY1,CHRNA7,CCR2,FAT1,LRRC7,FLRT1,VCAM1,PLXNB1,PMP22,PLXNA3,FLT1,ITGA11,HTR1B,TSPAN11,GPR65,ANK2,SLC25A5,KCNK12,NCMAP,SLC1A4,SHANK3,PCDHB16,SLC4A1,MST1R,SLC7A1,TENM4,SHANK2,SLC26A7,CSPG4,PLXNA4,GABRB1,TRABD2B,PCDHA9,ATP7B,PSENEN,TNFRSF18,PLXND1,SSTR4,ITGAM,ITGB3,ITGB7,ITPR3,BMP2,PTPRB,KCNB1,PTPRZ1,KCNJ6,GPR149,NECTIN1,KCNMA1,KDR,CACNA1G,NOTCH1,NOTCH2,NOTCH3,CA…
29	GO: Molecular Function	GO:0019838	growth factor binding	0.0008319	0.9426	0.0325	0.2474	14	168	PDGFRB,LTBP4,COL2A1,COL5A1,COL6A1,FLT1,CXCL13,IGFBP2,IGFBP5,ITGB3,PXDN,PTPRZ1,KDR,HTRA3		29	GO: Biological Process	GO:0030030	cell projection organization	5.89e-07	0.003807	0.0001269	0.001187	95	1904	ABL2,BTBD8,MAP1A,MAP1B,TRIO,PDGFRB,PDZD7,ADGRV1,TENM2,ADCY1,DSCAML1,CHRNA7,S100A9,SLIT2,CC2D2A,IGSF9,NTN1,LRRC7,FLRT1,PREX1,PLXNB1,CNTF,PMP22,PLXNA3,DCDC2,FN1,FAT3,ITSN1,XKR6,SHANK3,MADD,SHANK2,GALNT11,CSPG4,PLXNA4,CFAP74,TANC1,CFAP44,HYDIN,INPP5J,CFAP46,GPRIN2,MYH10,MYCBP2,MYO9B,IFT172,ATP8A2,TTC21A,B2M,SPTBN2,CDH23,SFI1,PLXND1,DCTN1,PRAG1,ITGB3,GFI1,SYNGAP1,CEP350,DNAAF3,TTBK2,DIP2A,DST,PTPRZ1,…		29	GO: Cellular Component	GO:0043235	receptor complex	9.519e-05	0.07644	0.002636	0.01915	34	559	TRAF1,RAMP2,PDGFRB,ADGRV1,LRP1B,CHRNA7,LRRC7,PLXNB1,PMP22,PLXNA3,FLT1,ITGA11,HTR1B,SHANK3,MST1R,ARNTL,SHANK2,PLXNA4,GABRB1,B2M,PLXND1,ITGAM,ITGB3,ITGB7,ITPR3,BMP2,PTPRB,KDR,NOTCH1,NOTCH2,NOTCH3,IMPG2,EMILIN1,LRP1
30	GO: Molecular Function	GO:0047485	protein N-terminus binding	0.0009014	1	0.03404	0.2591	12	132	PLEC,ALOX5AP,VWF,NCOR2,SMARCA4,SNCA,GAD1,CDH23,KCNB1,GLRX,CACNA1E,SRRM2		30	GO: Biological Process	GO:0048858	cell projection morphogenesis	6.588e-07	0.004259	0.0001374	0.001285	50	790	ABL2,MAP1A,MAP1B,TRIO,TENM2,ADCY1,DSCAML1,CHRNA7,SLIT2,IGSF9,NTN1,FLRT1,PLXNB1,CNTF,PMP22,PLXNA3,DCDC2,FN1,SHANK3,SHANK2,PLXNA4,MYH10,MYCBP2,MYO9B,ATP8A2,SPTBN2,PLXND1,ITGB3,SYNGAP1,DIP2A,DST,PTPRZ1,NECTIN1,KDR,NOTCH1,NOTCH2,NOTCH3,DSCAM,SZT2,SYNE1,ADNP,MFSD2A,CELSR3,CELSR2,MEGF8,LRP1,MACF1,LGR6,TNR,SS18L2		30	GO: Cellular Component	GO:1990696	USH2 complex	0.0001071	0.08603	0.002845	0.02068	3	4	PDZD7,ADGRV1,USH2A
31	GO: Molecular Function	GO:0005539	glycosaminoglycan binding	0.001014	1	0.03708	0.2822	18	252	RPL29,SLIT2,ACAN,LTBP4,MPO,COL5A1,FN1,CXCL13,PPIA,PRG2,EGFLAM,SPOCK2,ITGAM,ADAMTS15,NAV2,IMPG2,LGR6,TNXB		31	GO: Biological Process	GO:0048589	developmental growth	7.373e-07	0.004766	0.0001489	0.001393	51	816	RPL29,ABL2,MAP1B,PDGFRB,MEG3,DYSF,TTN,SLIT2,KMT2C,SALL1,NTN1,FLRT1,CNTF,PMP22,PLXNA3,FN1,PI16,COL27A1,CHD7,SHANK3,TENM4,SHANK2,PLXNA4,ANKRD11,SMARCA4,PRKDC,IL7,PROX1,BNC2,ATP8A2,SPTBN2,INTS1,GPR149,C3,KDR,NOTCH1,NOTCH2,CACNA1C,DSCAM,KIF26B,GPX1,ADNP,MFSD2A,KMT2D,CD9,MEGF8,LRP1,MACF1,H3-3A,LGR6,TNR		31	GO: Cellular Component	GO:0005884	actin filament	0.00011	0.08837	0.002845	0.02068	33	540	SYNPO2,ACTA1,PDZD7,ADGRV1,TENM2,FAT1,EHBP1L1,LRRC7,PLEC,USH2A,VCAM1,DCDC2,MYO18A,CRYAB,MST1R,LOXHD1,SHANK2,XIRP2,DOCK4,MYH10,MYO9B,SIPA1L3,CDH23,ITGB3,ITPR3,DST,PTPRZ1,KCNN3,DYNC1H1,SLC26A2,ESPNL,MICALL2,SLC6A14
32	GO: Molecular Function	GO:0015026	coreceptor activity	0.001113	1	0.03939	0.2998	7	52	RAMP2,CSPG4,ITGB3,NECTIN1,TDGF1,CD86,LRP1		32	GO: Biological Process	GO:0034330	cell junction organization	8.52e-07	0.005507	0.0001647	0.00154	51	820	RAMP2,ABL2,MAP1B,MALAT1,CHRNA7,IGSF9,NTN1,FLRT1,PLEC,PLXNB1,PMP22,FLNC,FN1,ITSN1,SHANK3,PCDHB16,SHANK2,XIRP2,SRGN,DCHS1,TANC1,SNCA,MYH10,SPARC,SPTBN2,SPOCK2,PLXND1,ITGAM,BCR,DCTN1,ITGB3,SYNGAP1,DIP2A,DST,NECTIN1,TLN2,C3,KDR,BSN,SDK1,RAPSN,DSCAM,PCLO,PCDHB2,ADNP,CD9,MICALL2,LRP1,MACF1,TNR,CDH3		32	GO: Cellular Component	GO:0044306	neuron projection terminus	0.0001134	0.09105	0.002845	0.02068	20	257	BTBD8,ADCY1,FLRT1,USH2A,HTR1B,PNMT,ITSN1,SHANK2,TANC1,SNCA,GAD1,NECTIN1,KCNMA1,BSN,NOS1,CAD,PCLO,GRM4,DGKI,TNR
												33	GO: Biological Process	GO:0098609	cell-cell adhesion	8.664e-07	0.0056	0.0001647	0.00154	57	961	ABL2,OBSCN,ADGRV1,TENM2,DSCAML1,CCR2,S100A9,SLIT2,FAT1,IGSF9,NTN1,LRRC7,VCAM1,COL19A1,FN1,FAT3,RGCC,CXCL13,PPIA,PCDHB16,SLC4A1,SLC7A1,TENM4,IGFBP2,DCHS1,SIGLEC1,NFAT5,IL7,SOX4,DCHS2,PCDHA9,CDH23,ITGAM,WNK1,CCDC88B,ITGB3,ITGB7,ITPKB,BMP2,NECTIN1,TLN2,SDK1,NOTCH1,FAT4,DSCAM,KIF26B,PCDHB15,AKNA,PCDHB2,CELSR3,CELSR2,CD9,CD27,CD86,TNR,CDH3,TNXB		33	GO: Cellular Component	GO:0099091	postsynaptic specialization, intracellular component	0.0001235	0.09919	0.003006	0.02184	7	38	SHANK3,SRGN,TANC1,BCR,SYNGAP1,NOS1,ARHGEF2
												34	GO: Biological Process	GO:0048666	neuron development	1.01e-06	0.006528	0.0001865	0.001744	73	1358	ABL2,BTBD8,MAP1A,MAP1B,TRIO,PDZD7,ADGRV1,TENM2,ADCY1,DSCAML1,CHRNA7,S100A9,SLIT2,IGSF9,NTN1,LRRC7,FLRT1,PREX1,PLXNB1,CNTF,PMP22,PLXNA3,DCDC2,FN1,FAT3,ITSN1,SHANK3,TENM4,SHANK2,CSPG4,PLXNA4,INPP5J,GPRIN2,GABRB1,MYH10,MYCBP2,ATP8A2,B2M,SPTBN2,CDH23,PLXND1,WNK1,PRAG1,GFI1,SYNGAP1,DIP2A,DST,PTPRZ1,NECTIN1,C3,KDR,HERC1,SDK1,NOTCH1,NOTCH2,NOTCH3,FAT4,DSCAM,SZT2,SYNE1,FRYL,ADNP,MFSD2A,CELSR3,CELSR2,MEGF…		34	GO: Cellular Component	GO:0043197	dendritic spine	0.0002092	0.168	0.00494	0.0359	20	269	ABL2,MAP1B,TENM2,ADCY1,CHRNA7,LRRC7,ITSN1,SHANK3,CRYAB,SHANK2,MYH10,BCR,DIP2A,PTPRZ1,NECTIN1,BSN,NOS1,SYNE1,DGKI,TNR
												35	GO: Biological Process	GO:0007611	learning or memory	1.049e-06	0.006781	0.0001884	0.001761	28	332	ABL2,MAP1A,ESR2,ADCY1,CHRNA7,KMT2A,DCDC2,FOS,SHANK3,SHANK2,TANC1,KMT2B,B2M,CIC,ITPR3,SYNGAP1,TTBK1,PTPRZ1,CACNA1C,CACNA1E,GPR88,ADNP,GRM4,GRPR,EGR1,DGKI,TNR,HTT		35	GO: Cellular Component	GO:0098984	neuron to neuron synapse	0.0002166	0.174	0.00497	0.03612	29	467	SYN3,MAP1A,MAP1B,ADCY1,CHRNA7,PRR12,LRRC7,ANK2,SHANK3,CRYAB,SHANK2,TANC1,PDZD2,BCR,SYNGAP1,DST,PTPRZ1,PURA,NECTIN1,BSN,NOS1,CACNA1C,SYNE1,PCLO,DGKI,MACF1,ARHGEF2,TNR,HTT
												36	GO: Biological Process	GO:0010720	positive regulation of cell development	1.173e-06	0.007582	0.0001957	0.00183	30	373	IL34,PDE3A,MAP1B,DOCK5,SLIT2,SLC9B2,NTN1,PREX1,PLXNB1,CNTF,PLXNA3,FN1,SHANK3,TENM4,PLXNA4,PRKDC,SPEN,PLXND1,ITGB3,BMP2,TTBK1,PTPRZ1,KDR,NOTCH1,DSCAM,ADNP,MEGF8,LRP1,MACF1,SS18L2		36	GO: Cellular Component	GO:0002116	semaphorin receptor complex	0.0002293	0.1841	0.005115	0.03717	4	11	PLXNB1,PLXNA3,PLXNA4,PLXND1
												37	GO: Biological Process	GO:0007420	brain development	1.204e-06	0.007781	0.0001957	0.00183	52	853	ABL2,MAS1,ESR2,ARID1A,TTN,ADCY1,DSCAML1,SLIT2,SALL1,JAKMIP1,PLXNA3,HSPG2,SELENOP,ITSN1,COX6B1,CCDC85C,CHD7,SHANK3,NCOR2,SHANK2,CHD5,PLXNA4,SMARCA4,ZFHX2,ZFHX3,PRKDC,HYDIN,PROX1,MYH10,IFT172,B2M,SPTBN2,KDM6B,SSTR4,ITGAM,BCR,CIC,BMP2,TTBK2,TTBK1,NAV2,HERC1,NOTCH1,NOTCH3,FAT4,SZT2,AKNA,MFSD2A,CELSR2,LRP1,TNR,HTT		37	GO: Cellular Component	GO:0098858	actin-based cell projection	0.0002454	0.197	0.005325	0.0387	25	380	ACTA1,PDZD7,ADGRV1,TENM2,FAT1,LRRC7,PLEC,USH2A,VCAM1,DCDC2,MYO18A,LOXHD1,SHANK2,DOCK4,MYH10,MYO9B,CDH23,ITGB3,ITPR3,PTPRZ1,KCNN3,DYNC1H1,SLC26A2,ESPNL,SLC6A14
												38	GO: Biological Process	GO:0045597	positive regulation of cell differentiation	1.241e-06	0.008023	0.0001957	0.00183	59	1020	IL34,PDE3A,RAMP2,MAP1B,RRAS,AXIN2,DOCK5,CCR2,SLIT2,SALL1,SLC9B2,BAMBI,NTN1,PREX1,PLXNB1,CNTF,PLXNA3,FLT1,CYP26B1,FN1,FOS,RGCC,SHANK3,PPARGC1B,ARNTL,TENM4,PLXNA4,SMARCA4,ZFHX3,PRKDC,SPEN,PRDM16,IL7,PROX1,SOX4,BCL9L,PLXND1,ITGAM,GDF10,ITGB3,GFI1,ITPKB,SULT1E1,BMP2,TTBK1,PTPRZ1,KDR,NOTCH1,NOTCH2,DSCAM,NUMA1,ADNP,MEGF8,CD27,CD86,LRP1,MACF1,ARHGEF2,SS18L2		38	GO: Cellular Component	GO:0150034	distal axon	0.0002585	0.2076	0.00538	0.03909	28	449	MAP1A,MAP1B,TENM2,ADCY1,CHRNA7,USH2A,PREX1,HTR1B,PNMT,ITSN1,SHANK2,TANC1,SNCA,INPP5J,GAD1,MYH10,PTPRZ1,NECTIN1,KCNMA1,BSN,NOS1,CAD,DSCAM,PCLO,GRM4,LRP1,DGKI,TNR
												39	GO: Biological Process	GO:0007517	muscle organ development	1.243e-06	0.008035	0.0001957	0.00183	31	394	SPEG,ACTA1,MEG3,DYSF,TTN,RYR2,CNTF,PMP22,COL6A3,ITGA11,CYP26B1,COL19A1,FOS,CHD7,TCAP,CRYAB,ARNTL,XIRP2,ZFHX3,PROX1,BCL9L,MYT1,NEB,BMP2,FOXK1,NOTCH1,TSC22D3,GPX1,CASQ1,HIVEP3,EGR1		39	GO: Cellular Component	GO:0044309	neuron spine	0.0002665	0.214	0.00538	0.03909	20	274	ABL2,MAP1B,TENM2,ADCY1,CHRNA7,LRRC7,ITSN1,SHANK3,CRYAB,SHANK2,MYH10,BCR,DIP2A,PTPRZ1,NECTIN1,BSN,NOS1,SYNE1,DGKI,TNR
												40	GO: Biological Process	GO:0097692	histone H3-K4 monomethylation	1.269e-06	0.008201	0.0001957	0.00183	5	8	KMT2C,KMT2A,SETD1B,KMT2B,KMT2D		40	GO: Cellular Component	GO:0099572	postsynaptic specialization	0.000268	0.2152	0.00538	0.03909	29	473	SYN3,MAP1A,MAP1B,ADCY1,CHRNA7,PRR12,LRRC7,ANK2,SHANK3,CRYAB,SHANK2,SRGN,TANC1,PDZD2,BCR,SYNGAP1,DST,PTPRZ1,PURA,BSN,NOS1,CACNA1C,RAPSN,SYNE1,PCLO,DGKI,MACF1,ARHGEF2,HTT
												41	GO: Biological Process	GO:0120039	plasma membrane bounded cell projection morphogenesis	1.272e-06	0.008221	0.0001957	0.00183	49	785	ABL2,MAP1A,MAP1B,TRIO,TENM2,ADCY1,DSCAML1,CHRNA7,SLIT2,IGSF9,NTN1,FLRT1,PLXNB1,CNTF,PMP22,PLXNA3,DCDC2,FN1,SHANK3,SHANK2,PLXNA4,MYH10,MYCBP2,MYO9B,ATP8A2,SPTBN2,PLXND1,SYNGAP1,DIP2A,DST,PTPRZ1,NECTIN1,KDR,NOTCH1,NOTCH2,NOTCH3,DSCAM,SZT2,SYNE1,ADNP,MFSD2A,CELSR3,CELSR2,MEGF8,LRP1,MACF1,LGR6,TNR,SS18L2		41	GO: Cellular Component	GO:0043679	axon terminus	0.0002981	0.2394	0.005838	0.04242	18	235	ADCY1,USH2A,HTR1B,PNMT,ITSN1,SHANK2,TANC1,SNCA,GAD1,NECTIN1,KCNMA1,BSN,NOS1,CAD,PCLO,GRM4,DGKI,TNR
												42	GO: Biological Process	GO:0032990	cell part morphogenesis	1.314e-06	0.008495	0.0001976	0.001847	50	809	ABL2,MAP1A,MAP1B,TRIO,TENM2,ADCY1,DSCAML1,CHRNA7,SLIT2,IGSF9,NTN1,FLRT1,PLXNB1,CNTF,PMP22,PLXNA3,DCDC2,FN1,SHANK3,SHANK2,PLXNA4,MYH10,MYCBP2,MYO9B,ATP8A2,SPTBN2,PLXND1,ITGB3,SYNGAP1,DIP2A,DST,PTPRZ1,NECTIN1,KDR,NOTCH1,NOTCH2,NOTCH3,DSCAM,SZT2,SYNE1,ADNP,MFSD2A,CELSR3,CELSR2,MEGF8,LRP1,MACF1,LGR6,TNR,SS18L2		42	GO: Cellular Component	GO:0005583	fibrillar collagen trimer	0.0003358	0.2696	0.006257	0.04547	4	12	COL2A1,COL5A1,COL27A1,LUM
												43	GO: Biological Process	GO:0046578	regulation of Ras protein signal transduction	1.458e-06	0.009424	0.0002142	0.002003	24	262	ABL2,TRIO,PDGFRB,OBSCN,PREX1,FOXM1,GPR65,ITSN1,MADD,ARHGEF40,MYO9B,BCR,PRAG1,ITPKB,SYNGAP1,DENND4B,FGD5,NOTCH1,NOTCH2,FGD3,DOCK2,ARAP3,DGKI,ARHGEF2		43	GO: Cellular Component	GO:0098643	banded collagen fibril	0.0003358	0.2696	0.006257	0.04547	4	12	COL2A1,COL5A1,COL27A1,LUM
												44	GO: Biological Process	GO:0048812	neuron projection morphogenesis	1.7e-06	0.01099	0.0002442	0.002283	48	770	ABL2,MAP1A,MAP1B,TRIO,TENM2,ADCY1,DSCAML1,CHRNA7,SLIT2,IGSF9,NTN1,FLRT1,PLXNB1,CNTF,PMP22,PLXNA3,DCDC2,FN1,SHANK3,SHANK2,PLXNA4,MYH10,MYCBP2,ATP8A2,SPTBN2,PLXND1,SYNGAP1,DIP2A,DST,PTPRZ1,NECTIN1,KDR,NOTCH1,NOTCH2,NOTCH3,DSCAM,SZT2,SYNE1,ADNP,MFSD2A,CELSR3,CELSR2,MEGF8,LRP1,MACF1,LGR6,TNR,SS18L2		44	GO: Cellular Component	GO:0099092	postsynaptic density, intracellular component	0.0003429	0.2753	0.006257	0.04547	6	32	SHANK3,TANC1,BCR,SYNGAP1,NOS1,ARHGEF2
												45	GO: Biological Process	GO:0006935	chemotaxis	2.341e-06	0.01514	0.000329	0.003077	45	710	IL34,TRIO,PDGFRB,DYSF,TENM2,DSCAML1,CCR2,S100A9,SLIT2,IGSF9,NTN1,PREX1,VCAM1,PLXNB1,PLXNA3,FLT1,FN1,MMP28,CXCL13,PPBP,PPIA,SHANK3,PLXNA4,DOCK4,MYH10,MYCBP2,MYO9B,SPTBN2,PLXND1,ITGAM,WNK1,ITGB3,NECTIN1,KDR,NOTCH1,NOTCH2,NOTCH3,DOCK2,CCR10,DSCAM,CELSR3,MEGF8,LRP1,LGR6,TNR		45	GO: Cellular Component	GO:0008305	integrin complex	0.0004085	0.328	0.007018	0.05099	6	33	PMP22,ITGA11,ITGAM,ITGB3,ITGB7,EMILIN1
												46	GO: Biological Process	GO:0048729	tissue morphogenesis	2.452e-06	0.01585	0.0003372	0.003153	52	874	ABL2,ESR2,ACTA1,ARID1A,TTN,RYR2,SLIT2,FAT1,SALL1,WNT16,CC2D2A,NTN1,MMP8,MMP12,COL5A1,COL6A1,COL7A1,RBM15,FLT1,FRAS1,COL12A1,FN1,CHD7,TNRC6C,TCAP,SHANK3,TENM4,IGFBP5,XIRP2,MICAL2,DCHS1,SMARCA4,PROX1,SOX4,IFT172,PLXND1,KDM6B,WNK1,ITGB3,BMP2,PHLDB1,KDR,NOTCH1,NOTCH2,FAT4,KIF26B,TDGF1,CELSR3,CELSR2,MEGF8,MACF1,HTT		46	GO: Cellular Component	GO:0014069	postsynaptic density	0.0004108	0.3298	0.007018	0.05099	27	439	SYN3,MAP1A,MAP1B,ADCY1,CHRNA7,PRR12,LRRC7,ANK2,SHANK3,CRYAB,SHANK2,TANC1,PDZD2,BCR,SYNGAP1,DST,PTPRZ1,PURA,BSN,NOS1,CACNA1C,SYNE1,PCLO,DGKI,MACF1,ARHGEF2,HTT
												47	GO: Biological Process	GO:0007267	cell-cell signaling	2.649e-06	0.01713	0.0003568	0.003337	95	1971	ABL2,SYN3,MAP1A,MAP1B,ESR2,TENM2,ADCY1,CHRNA7,RYR2,AXIN2,CCR2,S100A9,UBA52,FAT1,SALL1,AGO3,RPTOR,WNT16,SLC9B2,KMT2A,BAMBI,LTBP4,CNTF,PMP22,DCDC2,HTR1B,ANK2,SLC25A5,ITSN1,CXCL13,CHD7,CPZ,TNRC6C,SLC1A4,SHANK3,PCDHB16,MADD,CRY1,ARNTL,SHANK2,IGFBP2,SRGN,SMARCA4,SV2C,SNCA,IL7,GABRB1,SOX4,BCL9L,GAD1,ATP6V0C,TRABD2B,MYT1,SPTBN2,ITGAM,WNK1,BCR,ITPR3,SYNGAP1,BMP2,PER2,KCNB1,FGF21,GLRX,KCNMA1,DIO2,C3,KDR,C…		47	GO: Cellular Component	GO:0032279	asymmetric synapse	0.0004108	0.3298	0.007018	0.05099	27	439	SYN3,MAP1A,MAP1B,ADCY1,CHRNA7,PRR12,LRRC7,ANK2,SHANK3,CRYAB,SHANK2,TANC1,PDZD2,BCR,SYNGAP1,DST,PTPRZ1,PURA,BSN,NOS1,CACNA1C,SYNE1,PCLO,DGKI,MACF1,ARHGEF2,HTT
												48	GO: Biological Process	GO:0042330	taxis	2.817e-06	0.01821	0.0003671	0.003433	45	715	IL34,TRIO,PDGFRB,DYSF,TENM2,DSCAML1,CCR2,S100A9,SLIT2,IGSF9,NTN1,PREX1,VCAM1,PLXNB1,PLXNA3,FLT1,FN1,MMP28,CXCL13,PPBP,PPIA,SHANK3,PLXNA4,DOCK4,MYH10,MYCBP2,MYO9B,SPTBN2,PLXND1,ITGAM,WNK1,ITGB3,NECTIN1,KDR,NOTCH1,NOTCH2,NOTCH3,DOCK2,CCR10,DSCAM,CELSR3,MEGF8,LRP1,LGR6,TNR		48	GO: Cellular Component	GO:0031672	A band	0.0004252	0.3414	0.007113	0.05169	7	46	OBSCN,TTN,RYR2,ANK1,ANK2,CRYAB,DST
												49	GO: Biological Process	GO:0030029	actin filament-based process	2.89e-06	0.01868	0.0003671	0.003433	52	879	SYNPO2,ABL2,PDGFRB,ACTA1,OBSCN,TTN,RYR2,S100A9,SLIT2,FAT1,EHBP1L1,MICAL3,PREX1,PMP22,FLNC,GPR65,ANK2,RGCC,ASAP3,MYO18A,CDC42BPB,TCAP,SHANK3,PPARGC1B,XIRP2,MICAL2,PROX1,MYH10,MSRB1,MYL1,MYO9B,SPTBN2,NEB,BCR,ITGB3,CACNA1G,FGD5,NOS1,NOTCH2,FGD3,DOCK2,CACNA1C,THSD7A,ESPNL,CASQ1,FMNL3,CCDC88C,MICALL2,INF2,LRP1,ARHGEF2,TNXB		49	GO: Cellular Component	GO:0070603	SWI/SNF superfamily-type complex	0.0005097	0.4093	0.007701	0.05596	9	77	ARID1A,TRRAP,SALL1,EP400,BICRA,CHD5,SMARCA4,SRCAP,DPF3
												50	GO: Biological Process	GO:0060284	regulation of cell development	2.896e-06	0.01872	0.0003671	0.003433	40	603	IL34,PDE3A,MAP1B,AXIN2,DOCK5,SLIT2,SLC9B2,NTN1,PREX1,PLXNB1,CNTF,PLXNA3,FN1,CHD7,SHANK3,ARNTL,TENM4,PLXNA4,PRKDC,SPEN,B2M,PLXND1,ITGB3,SYNGAP1,BMP2,TTBK1,PER2,PTPRZ1,KDR,NOS1,NOTCH1,NOTCH2,DSCAM,ADNP,MEGF8,LRP1,MACF1,ARHGEF2,TNR,SS18L2		50	GO: Cellular Component	GO:0072534	perineuronal net	0.0005118	0.4109	0.007701	0.05596	3	6	ACAN,PTPRZ1,TNR
												51	GO: Biological Process	GO:0040007	growth	2.98e-06	0.01926	0.0003705	0.003464	64	1172	RPL29,ABL2,MAP1B,PDGFRB,ESR2,MEG3,DYSF,TTN,S100A9,SLIT2,KMT2C,SALL1,SBF1,RPTOR,NTN1,FLRT1,LTBP4,CNTF,PMP22,PLXNA3,SELENOP,FN1,PI16,COL27A1,CHD7,SHANK3,CRYAB,MT2A,TENM4,SHANK2,IGFBP2,IGFBP5,PLXNA4,ANKRD11,SMARCA4,PRKDC,IL7,PROX1,BNC2,ATP8A2,SPTBN2,INTS1,GPR149,C3,KDR,SESN2,TMEM97,FOXK1,NOTCH1,NOTCH2,CACNA1C,DSCAM,KIF26B,GPX1,ADNP,MFSD2A,KMT2D,CD9,MEGF8,LRP1,MACF1,H3-3A,LGR6,TNR		51	GO: Cellular Component	GO:0150051	postsynaptic Golgi apparatus	0.0005118	0.4109	0.007701	0.05596	3	6	FAM234B,MYO18A,LRP1
												52	GO: Biological Process	GO:0050772	positive regulation of axonogenesis	3.61e-06	0.02333	0.0004402	0.004117	14	106	MAP1B,SLIT2,NTN1,PLXNB1,CNTF,PLXNA3,FN1,PLXNA4,PLXND1,DSCAM,ADNP,MEGF8,LRP1,MACF1		52	GO: Cellular Component	GO:0002141	stereocilia ankle link	0.0005118	0.4109	0.007701	0.05596	3	6	PDZD7,ADGRV1,USH2A
												53	GO: Biological Process	GO:0009967	positive regulation of signal transduction	4.958e-06	0.03205	0.0005935	0.00555	85	1733	IL34,PIK3AP1,TRAF1,MAL,ABL2,PDGFRB,ESR2,ADGRV1,HMOX1,CHRNA7,AXIN2,S100A9,UBA52,SALL1,AGO3,RPTOR,WNT16,MID1,BAMBI,MMP8,MMP12,MN1,PLXNB1,CNTF,WDFY1,FLT1,DCDC2,GPR65,FN1,ITSN1,PPIA,SHANK3,MADD,MST1R,UBE2O,ARNTL,SHANK2,IGFBP5,CHD5,CSPG4,SMARCA4,SIGLEC1,NFAT5,IL7,SOX4,ATP6V0C,IFT172,TCIM,SSTR4,WNK1,GDF10,PRAG1,ITGB3,GFI1,ITPKB,BID,BMP2,FGF21,GLRX,C3,KDR,NOS1,NOTCH1,NOTCH2,DOCK2,SASH1,GPR39,KSR2,GPX1,N…		53	GO: Cellular Component	GO:0002142	stereocilia ankle link complex	0.0005118	0.4109	0.007701	0.05596	3	6	PDZD7,ADGRV1,USH2A
												54	GO: Biological Process	GO:0007409	axonogenesis	5.406e-06	0.03495	0.0006331	0.00592	37	552	MAP1A,MAP1B,TRIO,TENM2,ADCY1,DSCAML1,SLIT2,IGSF9,NTN1,PLXNB1,CNTF,PMP22,PLXNA3,FN1,SHANK3,PLXNA4,MYH10,MYCBP2,ATP8A2,SPTBN2,PLXND1,SYNGAP1,DST,PTPRZ1,NECTIN1,NOTCH1,NOTCH2,NOTCH3,DSCAM,SZT2,ADNP,CELSR3,MEGF8,LRP1,MACF1,LGR6,TNR		54	GO: Cellular Component	GO:0031252	cell leading edge	0.0005179	0.4159	0.007701	0.05596	28	469	ABL2,PDGFRB,ACTA1,ADGRV1,DYSF,CHRNA7,FAT1,USH2A,ANK1,ITSN1,ASAP3,CDC42BPB,CSPG4,INPP5J,MYH10,MYO9B,PLXND1,DCTN1,ITGB3,DST,KCNB1,PTPRZ1,TLN2,FGD5,FGD3,ARAP3,MACF1,ARHGEF2
												55	GO: Biological Process	GO:0003279	cardiac septum development	5.484e-06	0.03545	0.0006331	0.00592	15	125	SLIT2,SALL1,RBM15,ANK2,CHD7,XIRP2,SMARCA4,PROX1,SOX4,MYH10,PLXND1,NOTCH1,NOTCH2,CNTRL,LRP1		55	GO: Cellular Component	GO:0005925	focal adhesion	0.0005457	0.4382	0.007967	0.05789	26	424	SYNPO2,PDGFRB,RRAS,FAT1,FLRT1,PLEC,HSPG2,FLNC,FLT1,ITGA11,ASAP3,PPIA,XIRP2,CSPG4,ATP6V0C,B2M,PRAG1,ITGB3,ITGB7,DST,MRC2,TLN2,CD9,TSPAN4,LRP1,ARHGEF2
												56	GO: Biological Process	GO:0090596	sensory organ morphogenesis	5.932e-06	0.03835	0.0006727	0.006291	26	323	PDZD7,ARID1A,FAT1,WNT16,NTN1,CNTF,COL2A1,COL5A1,FLT1,CYP26B1,FAT3,CHD7,TCAP,PROX1,IFT172,ATP8A2,CDH23,BCR,GFI1,CASZ1,NECTIN1,KDR,SDK1,NOTCH2,DSCAM,MFSD2A		56	GO: Cellular Component	GO:0033177	proton-transporting two-sector ATPase complex, proton-transporting domain	0.0006515	0.5231	0.009341	0.06788	5	24	ATP5MF,ATP5MG,ATP5MC2,ATP6V0C,ATP6V0E1
												57	GO: Biological Process	GO:0050767	regulation of neurogenesis	6.199e-06	0.04007	0.0006909	0.006461	32	447	IL34,MAP1B,SLIT2,NTN1,PLXNB1,CNTF,PLXNA3,FN1,CHD7,SHANK3,ARNTL,TENM4,PLXNA4,SPEN,B2M,PLXND1,SYNGAP1,BMP2,TTBK1,PER2,PTPRZ1,KDR,NOS1,NOTCH1,DSCAM,ADNP,MEGF8,LRP1,MACF1,ARHGEF2,TNR,SS18L2		57	GO: Cellular Component	GO:0030055	cell-substrate junction	0.0007959	0.6391	0.01121	0.08147	26	435	SYNPO2,PDGFRB,RRAS,FAT1,FLRT1,PLEC,HSPG2,FLNC,FLT1,ITGA11,ASAP3,PPIA,XIRP2,CSPG4,ATP6V0C,B2M,PRAG1,ITGB3,ITGB7,DST,MRC2,TLN2,CD9,TSPAN4,LRP1,ARHGEF2
												58	GO: Biological Process	GO:0051240	positive regulation of multicellular organismal process	6.475e-06	0.04185	0.0007094	0.006634	83	1692	IL34,RAMP2,ABL2,MAP1B,ADGRV1,HMOX1,RRAS,CHRNA7,RYR2,AXIN2,CCR2,S100A9,SLIT2,SALL1,SPON2,SLC9B2,BAMBI,NTN1,FLRT1,MMP8,MMP12,PLXNB1,CNTF,PLXNA3,FLT1,FN1,FOS,RGCC,CHD7,NCMAP,SHANK3,PPARGC1B,TENM4,PRG2,PLXNA4,PRKDC,SPEN,PRDM16,IL7,PROX1,SOX4,BCL9L,ATP8A2,B2M,PLXND1,KDM6B,ITGAM,CCDC88B,ITGB3,ITPKB,BMP2,TTBK1,PER2,PTPRZ1,FGF21,DIO2,C3,KDR,NOS1,CNOT3,DYNC1H1,NOTCH1,NOTCH2,NPAS2,SASH1,DSCAM,CAMP,KSR2,NUM…		58	GO: Cellular Component	GO:0042641	actomyosin	0.0008172	0.6562	0.01131	0.08221	10	99	SYNPO2,ACTA1,MYO18A,CDC42BPB,MST1R,XIRP2,MYH10,SIPA1L3,DST,MICALL2
												59	GO: Biological Process	GO:0007156	homophilic cell adhesion via plasma membrane adhesion molecules	7.067e-06	0.04568	0.0007614	0.00712	18	177	DSCAML1,FAT1,IGSF9,FAT3,PCDHB16,DCHS1,DCHS2,PCDHA9,CDH23,NECTIN1,SDK1,FAT4,DSCAM,PCDHB15,PCDHB2,CELSR3,CELSR2,CDH3		59	GO: Cellular Component	GO:0043195	terminal bouton	0.0008701	0.6987	0.01152	0.08374	12	136	ADCY1,USH2A,PNMT,SHANK2,SNCA,NECTIN1,KCNMA1,BSN,CAD,PCLO,GRM4,TNR
												60	GO: Biological Process	GO:0085029	extracellular matrix assembly	7.845e-06	0.05071	0.0008313	0.007773	9	46	THSD4,RAMP2,LTBP4,RGCC,PHLDB1,PXDN,NOTCH1,EMILIN1,TNXB		60	GO: Cellular Component	GO:0098966	perisynaptic extracellular matrix	0.0008755	0.703	0.01152	0.08374	3	7	ACAN,PTPRZ1,TNR
												61	GO: Biological Process	GO:0050769	positive regulation of neurogenesis	8.456e-06	0.05466	0.0008816	0.008244	24	290	IL34,MAP1B,SLIT2,NTN1,PLXNB1,CNTF,PLXNA3,FN1,SHANK3,TENM4,PLXNA4,SPEN,PLXND1,BMP2,TTBK1,PTPRZ1,KDR,NOTCH1,DSCAM,ADNP,MEGF8,LRP1,MACF1,SS18L2		61	GO: Cellular Component	GO:0002139	stereocilia coupling link	0.0008755	0.703	0.01152	0.08374	3	7	PDZD7,ADGRV1,USH2A
												62	GO: Biological Process	GO:0016477	cell migration	8.67e-06	0.05604	0.0008896	0.008319	87	1812	IL34,SYNPO2,ABL2,MAP1B,PDGFRB,ESR2,HMOX1,RRAS,DYSF,DOCK5,CCR2,S100A9,SLIT2,FAT1,ACAN,BAMBI,NTN1,MMP12,USH2A,PREX1,VCAM1,PLXNB1,PMP22,PLXNA3,TMIGD1,COL5A1,FLT1,DCDC2,ITGA11,TSPAN11,FN1,MMP28,FAT3,RGCC,ASAP3,MYO18A,CXCL13,PPBP,PPIA,CDC42BPB,MST1R,IGFBP5,CSPG4,PLXNA4,DCHS1,SMARCA4,CENPV,PROX1,DOCK4,MYH10,SPARC,MYO9B,TNFRSF18,PLXND1,SSTR4,ITGAM,WNK1,BCR,PRAG1,ITGB3,ITGB7,BMP2,TTBK2,PTPRZ1,SRGAP3,FGF2…		62	GO: Cellular Component	GO:0098636	protein complex involved in cell adhesion	0.000896	0.7195	0.01159	0.08422	6	38	PMP22,ITGA11,ITGAM,ITGB3,ITGB7,EMILIN1
												63	GO: Biological Process	GO:0009887	animal organ morphogenesis	8.827e-06	0.05706	0.0008915	0.008337	66	1263	ABL2,PDGFRB,ESR2,ACTA1,PDZD7,ARID1A,TTN,DSCAML1,RYR2,AXIN2,SLIT2,FAT1,SALL1,ACAN,WNT16,NTN1,USH2A,CNTF,COL2A1,COL5A1,HSPG2,RBM15,FLT1,FRAS1,CYP26B1,FAT3,COL27A1,CHD7,TCAP,SHANK3,NCOR2,PPARGC1B,SHANK2,IGFBP5,XIRP2,MICAL2,DCHS1,ANKRD11,SMARCA4,EGFLAM,IL7,PROX1,SOX4,IFT172,ATP8A2,CDH23,PLXND1,BCR,GFI1,CASZ1,BGLAP,BMP2,FGF21,NECTIN1,KDR,SDK1,NOTCH1,NOTCH2,FAT4,DSCAM,KIF26B,MFSD2A,CELSR3,CELSR2,MEGF8,…		63	GO: Cellular Component	GO:0016469	proton-transporting two-sector ATPase complex	0.0009093	0.7302	0.01159	0.08422	7	52	ATP6V1F,ATP6V1G1,ATP5MF,ATP5MG,ATP5MC2,ATP6V0C,ATP6V0E1
												64	GO: Biological Process	GO:0003007	heart morphogenesis	9.493e-06	0.06136	0.0009435	0.008823	24	292	TTN,RYR2,AXIN2,SLIT2,WNT16,COL2A1,COL5A1,RBM15,CHD7,TCAP,NCOR2,XIRP2,MICAL2,DCHS1,SMARCA4,PROX1,SOX4,IFT172,PLXND1,BMP2,NOTCH1,NOTCH2,FAT4,MEGF8		64	GO: Cellular Component	GO:0015630	microtubule cytoskeleton	0.0009451	0.759	0.01186	0.08617	66	1481	MAP1A,MAP1B,TCP11L1,ACTA1,CCDC81,IQCD,DYSF,AXIN2,EHBP1L1,MID1,SLC9B2,CCDC15,MICAL3,LRRC7,JAKMIP1,USH2A,DCDC2,SLC25A5,RGCC,OFCC1,DNAH2,ANKRD26,SLC1A4,CRYAB,YEATS2,CENPV,CFAP74,HYDIN,CFAP46,PDZD2,MYH10,MYCBP2,IFT172,EML6,CDH23,SFI1,CCDC88B,DCTN1,DDX11,CEP350,TTBK2,KIF9,TTBK1,DST,NAV1,DYNLRB1,MTCL1,HERC2,DNAH8,DYNC1H1,HMBOX1,RAPSN,TTC28,KIF26B,SYNE1,UBR4,CNTRL,NUMA1,AKNA,CCDC88C,CD86,CEP250,MACF1,AR…
												65	GO: Biological Process	GO:0050808	synapse organization	9.633e-06	0.06227	0.0009435	0.008823	35	522	ABL2,MAP1B,MALAT1,CHRNA7,IGSF9,NTN1,FLRT1,PLXNB1,PMP22,ITSN1,SHANK3,PCDHB16,SHANK2,SRGN,TANC1,SNCA,MYH10,SPARC,SPTBN2,SPOCK2,PLXND1,ITGAM,DCTN1,SYNGAP1,DIP2A,NECTIN1,C3,BSN,SDK1,RAPSN,DSCAM,PCLO,PCDHB2,ADNP,TNR		65	GO: Cellular Component	GO:0098978	glutamatergic synapse	0.0009813	0.788	0.01212	0.08809	29	513	ABL2,SYN3,TENM2,ADCY1,ACAN,LRRC7,ITSN1,SHANK3,SHANK2,SRGN,TANC1,MYH10,SPARC,SPTBN2,BCR,ITGB3,SYNGAP1,PTPRZ1,PURA,KCNMA1,BSN,NOS1,CACNA1C,PCLO,GRM4,DGKI,ARHGEF2,TNR,HTT
												66	GO: Biological Process	GO:0034329	cell junction assembly	1.128e-05	0.07292	0.001077	0.01007	33	482	RAMP2,MAP1B,NTN1,FLRT1,PLEC,PLXNB1,PMP22,FLNC,FN1,SHANK3,PCDHB16,SHANK2,DCHS1,SNCA,SPTBN2,SPOCK2,PLXND1,BCR,ITGB3,DST,NECTIN1,TLN2,KDR,BSN,SDK1,DSCAM,PCLO,PCDHB2,ADNP,CD9,MICALL2,LRP1,MACF1		66	GO: Cellular Component	GO:0031430	M band	0.001148	0.9221	0.01397	0.1015	5	27	OBSCN,TTN,ANK1,ANK2,CRYAB
												67	GO: Biological Process	GO:0030155	regulation of cell adhesion	1.164e-05	0.07524	0.001077	0.01007	48	827	ABL2,RRAS,DYSF,DSCAML1,DOCK5,CCR2,MMP12,PREX1,VCAM1,PLXNB1,PLXNA3,FN1,IBSP,RGCC,CXCL13,SLC4A1,SLC7A1,IGFBP2,PLXNA4,ZFHX3,EGFLAM,NFAT5,IL7,SOX4,SPOCK2,TNFRSF18,PLXND1,WNK1,CCDC88B,ITGB3,ITPKB,BMP2,PTPRZ1,KDR,NOTCH1,DSCAM,KIF26B,AKNA,TDGF1,EMILIN1,CELSR2,CD9,CD27,CD86,LRP1,MACF1,TNR,TNXB		67	GO: Cellular Component	GO:0043198	dendritic shaft	0.0012	0.9637	0.01438	0.1045	8	70	MAP1A,CHRNA7,PREX1,INPP5J,SYNGAP1,CACNA1C,GRM4,ARHGEF2
												68	GO: Biological Process	GO:0030240	skeletal muscle thin filament assembly	1.166e-05	0.07539	0.001077	0.01007	4	6	ACTA1,TTN,TCAP,PROX1		68	GO: Cellular Component	GO:0098793	presynapse	0.001344	1	0.01587	0.1153	35	673	BTBD8,SYN3,KCNK9,ADCY1,CHRNA7,SLC9B2,USH2A,HTR1B,PNMT,ITSN1,ATP6V1G1,MADD,SHANK2,SV2C,EGFLAM,TANC1,SNCA,GAD1,ATP6V0C,PSENEN,SPTBN2,ITPR3,KCNJ6,NECTIN1,KCNMA1,BSN,NOS1,CACNA1C,CACNA1E,CAD,PCLO,GRM4,DGKI,TNR,HTT
												69	GO: Biological Process	GO:0044648	histone H3-K4 dimethylation	1.166e-05	0.07539	0.001077	0.01007	4	6	KMT2A,SETD1B,KMT2B,KMT2D		69	GO: Cellular Component	GO:0099535	synapse-associated extracellular matrix	0.001369	1	0.01594	0.1158	3	8	ACAN,PTPRZ1,TNR
												70	GO: Biological Process	GO:0098742	cell-cell adhesion via plasma-membrane adhesion molecules	1.192e-05	0.07705	0.001085	0.01015	24	296	TENM2,DSCAML1,FAT1,IGSF9,VCAM1,FAT3,PCDHB16,TENM4,DCHS1,DCHS2,PCDHA9,CDH23,ITGAM,WNK1,BMP2,NECTIN1,SDK1,FAT4,DSCAM,PCDHB15,PCDHB2,CELSR3,CELSR2,CDH3		70	GO: Cellular Component	GO:0031092	platelet alpha granule membrane	0.001431	1	0.01642	0.1193	4	17	SNCA,SPARC,ITGB3,CD9
												71	GO: Biological Process	GO:0014706	striated muscle tissue development	1.322e-05	0.08547	0.001185	0.01108	32	464	PDGFRB,SPEG,ACTA1,MEG3,ARID1A,DYSF,TTN,RYR2,PMP22,HSPG2,CYP26B1,COL19A1,PI16,FOS,CHD7,TCAP,ARNTL,TENM4,XIRP2,PROX1,BCL9L,MYH10,NEB,KDM6B,BMP2,NOTCH1,TSC22D3,GPX1,CASQ1,TDGF1,HIVEP3,EGR1		71	GO: Cellular Component	GO:0097060	synaptic membrane	0.001554	1	0.01757	0.1277	27	480	TENM2,ADCY1,CHRNA7,LRRC7,HTR1B,ANK1,ANK2,ITSN1,SHANK3,CRYAB,SHANK2,GABRB1,PSENEN,ITGB3,KCNB1,PTPRZ1,KCNJ6,NECTIN1,KCNMA1,BSN,CACNA1C,CACNA1E,RAPSN,SYNE1,GRM4,DGKI,HTT
												72	GO: Biological Process	GO:0046903	secretion	1.338e-05	0.08651	0.001185	0.01108	81	1672	SYN3,HMOX1,TTN,ADCY1,CHRNA7,CCR2,S100A9,PRAM1,RPTOR,SLC9B2,MICAL3,LRRC7,MMP8,LTBP4,CNTF,MPO,SELENOP,HTR1B,VWF,ANK1,FN1,SLC25A5,ITSN1,RGCC,MYO18A,CHD7,PPBP,PPIA,MADD,CRY1,NCOR2,ARNTL,SLC26A7,SRGN,PRG2,RNASET2,SNCA,SOX4,GAD1,ATP6V0C,MYH10,SPARC,ATP7B,MYT1,B2M,SPTBN2,SSTR4,ITGAM,WNK1,BCR,ITGB3,ITPR3,TMEM179B,BMP2,PTPRB,PER2,KCNB1,GLRX,KCNMA1,DIO2,C3,CACNA1G,NOS1,DYNC1H1,NOTCH1,TANGO6,DOCK2,CACNA1C,C…		72	GO: Cellular Component	GO:0016324	apical plasma membrane	0.001871	1	0.02014	0.1463	24	414	MAL,PDGFRB,CHRNA7,FAT1,SLC9B2,PLEC,USH2A,ANK2,FN1,SLC7A1,SHANK2,IGFBP2,CSPG4,SIPA1L3,SPTBN2,ITGB3,KCNMA1,MTCL1,NOTCH1,SLC26A2,TDGF1,TLR9,CD9,OTOG
												73	GO: Biological Process	GO:0007264	small GTPase mediated signal transduction	1.37e-05	0.08854	0.001197	0.01119	36	553	ABL2,TRIO,PDGFRB,OBSCN,HMOX1,RRAS,DOCK5,SLIT2,NTN1,DOCK6,PREX1,FOXM1,GPR65,ITSN1,MADD,ARHGEF40,DOCK4,MYO9B,RAPGEF5,SIPA1L3,BCR,PRAG1,ITPKB,SYNGAP1,SRGAP3,DENND4B,FGD5,NOTCH1,NOTCH2,FGD3,DOCK2,KSR2,CCDC88C,ARAP3,DGKI,ARHGEF2		73	GO: Cellular Component	GO:0032421	stereocilium bundle	0.001881	1	0.02014	0.1463	8	75	PDZD7,ADGRV1,USH2A,DCDC2,LOXHD1,DOCK4,CDH23,ESPNL
												74	GO: Biological Process	GO:0060537	muscle tissue development	1.453e-05	0.09392	0.001252	0.01171	33	488	PDGFRB,SPEG,ACTA1,MEG3,ARID1A,DYSF,TTN,RYR2,PMP22,HSPG2,CYP26B1,COL19A1,PI16,FOS,CHD7,TCAP,ARNTL,TENM4,IGFBP5,XIRP2,PROX1,BCL9L,MYH10,NEB,KDM6B,BMP2,NOTCH1,TSC22D3,GPX1,CASQ1,TDGF1,HIVEP3,EGR1		74	GO: Cellular Component	GO:0032420	stereocilium	0.001881	1	0.02014	0.1463	8	75	PDZD7,ADGRV1,USH2A,DCDC2,LOXHD1,DOCK4,CDH23,ESPNL
												75	GO: Biological Process	GO:0051056	regulation of small GTPase mediated signal transduction	1.508e-05	0.09748	0.001283	0.01199	27	361	ABL2,TRIO,PDGFRB,OBSCN,SLIT2,PREX1,FOXM1,GPR65,ITSN1,MADD,ARHGEF40,MYO9B,SIPA1L3,BCR,PRAG1,ITPKB,SYNGAP1,SRGAP3,DENND4B,FGD5,NOTCH1,NOTCH2,FGD3,DOCK2,ARAP3,DGKI,ARHGEF2		75	GO: Cellular Component	GO:0001917	photoreceptor inner segment	0.001881	1	0.02014	0.1463	8	75	PDZD7,ADGRV1,USH2A,SHANK2,SPTBN2,CDH23,NOS1,CEP250
												76	GO: Biological Process	GO:0009628	response to abiotic stimulus	1.626e-05	0.1051	0.001357	0.01269	70	1391	RAMP2,ABL2,MAP1B,PDGFRB,ACTA1,MALAT1,PDZD7,ADGRV1,HMOX1,DYSF,PLEKHN1,TTN,CHRNA7,RYR2,UBA52,COPS9,RPTOR,KMT2A,ALAS2,VCAM1,PMP22,MPO,FLT1,DCDC2,HTR1B,GPR65,INTS7,FOS,RGCC,ATP6V1G1,TCAP,SHANK3,CRY1,CRYAB,CACNA2D4,IGFBP2,ASNS,TANC1,PRKDC,NFAT5,SOX4,SPARC,ATP8A2,TCIM,GFI1,BGLAP,SYNGAP1,BMP2,PER2,KCNMA1,DIO2,ALDH18A1,DYNLRB1,KDR,NOS1,NOTCH1,DNMT3A,CACNA1C,CACNA1E,TSC22D3,GPX1,CASQ1,GPR88,EGR1,GYPA,CEP2…		76	GO: Cellular Component	GO:0030027	lamellipodium	0.002231	1	0.02357	0.1713	15	214	ABL2,ACTA1,DYSF,FAT1,ITSN1,CDC42BPB,CSPG4,MYH10,MYO9B,PLXND1,ITGB3,PTPRZ1,FGD5,FGD3,ARAP3
												77	GO: Biological Process	GO:0022603	regulation of anatomical structure morphogenesis	1.638e-05	0.1059	0.001357	0.01269	61	1160	RAMP2,ABL2,MAP1B,HMOX1,RRAS,CHRNA7,DOCK5,CCR2,SLIT2,SALL1,BAMBI,NTN1,PREX1,PLXNB1,CNTF,PLXNA3,HSPG2,FLT1,FN1,RGCC,CXCL13,SHANK3,SYNE3,TENM4,PLXNA4,PRKDC,BCL9L,MYH10,SPARC,PLXND1,BCR,PRAG1,ITGB3,SYNGAP1,BMP2,PHLDB1,PTPRZ1,C3,KDR,FGD5,NOTCH1,FGD3,SASH1,DSCAM,SYNE1,CAMP,HUWE1,ADNP,EMILIN1,FMNL3,MFSD2A,ARAP3,CELSR3,CELSR2,MEGF8,INF2,ANGPTL4,LRP1,MACF1,TNR,SS18L2		77	GO: Cellular Component	GO:0070161	anchoring junction	0.002396	1	0.02499	0.1816	42	880	SYNPO2,PDGFRB,OBSCN,RRAS,TENM2,FAT1,FLRT1,PLEC,PMP22,HSPG2,FLNC,FLT1,ITGA11,ANK2,ASAP3,CCDC85C,PPIA,CDC42BPB,SLC4A1,XIRP2,CSPG4,DCHS1,PDZD2,DCHS2,ATP6V0C,ATP7B,SIPA1L3,B2M,PRAG1,ITGB3,ITGB7,DST,MRC2,NECTIN1,TLN2,NOTCH1,CD9,MICALL2,TSPAN4,LRP1,ARHGEF2,CDH3
												78	GO: Biological Process	GO:0010647	positive regulation of cell communication	1.666e-05	0.1077	0.001363	0.01275	91	1952	IL34,PIK3AP1,TRAF1,MAL,ABL2,PDGFRB,ESR2,ADGRV1,HMOX1,ADCY1,CHRNA7,AXIN2,CCR2,S100A9,UBA52,SALL1,AGO3,RPTOR,WNT16,MID1,BAMBI,MMP8,MMP12,MN1,PLXNB1,CNTF,WDFY1,FLT1,DCDC2,GPR65,FN1,ITSN1,PPIA,SHANK3,MADD,MST1R,UBE2O,ARNTL,SHANK2,IGFBP5,CHD5,CSPG4,SMARCA4,SIGLEC1,SNCA,NFAT5,IL7,SOX4,ATP6V0C,IFT172,TCIM,SSTR4,WNK1,GDF10,PRAG1,ITGB3,GFI1,ITPKB,BID,ITPR3,BMP2,FGF21,GLRX,C3,KDR,NOS1,NOTCH1,NOTCH2,DOCK2,R…		78	GO: Cellular Component	GO:0030934	anchoring collagen complex	0.002677	1	0.02687	0.1952	2	3	COL7A1,COL12A1
												79	GO: Biological Process	GO:0023056	positive regulation of signaling	1.802e-05	0.1165	0.001456	0.01362	91	1956	IL34,PIK3AP1,TRAF1,MAL,ABL2,PDGFRB,ESR2,ADGRV1,HMOX1,ADCY1,CHRNA7,AXIN2,CCR2,S100A9,UBA52,SALL1,AGO3,RPTOR,WNT16,MID1,BAMBI,MMP8,MMP12,MN1,PLXNB1,CNTF,WDFY1,FLT1,DCDC2,GPR65,FN1,ITSN1,PPIA,SHANK3,MADD,MST1R,UBE2O,ARNTL,SHANK2,IGFBP5,CHD5,CSPG4,SMARCA4,SIGLEC1,SNCA,NFAT5,IL7,SOX4,ATP6V0C,IFT172,TCIM,SSTR4,WNK1,GDF10,PRAG1,ITGB3,GFI1,ITPKB,BID,ITPR3,BMP2,FGF21,GLRX,C3,KDR,NOS1,NOTCH1,NOTCH2,DOCK2,R…		79	GO: Cellular Component	GO:0005589	collagen type VI trimer	0.002677	1	0.02687	0.1952	2	3	COL6A1,COL6A3
												80	GO: Biological Process	GO:0055003	cardiac myofibril assembly	1.972e-05	0.1275	0.001574	0.01472	6	20	PDGFRB,TTN,TCAP,PROX1,MYH10,NEB		80	GO: Cellular Component	GO:0098647	collagen beaded filament	0.002677	1	0.02687	0.1952	2	3	COL6A1,COL6A3
												81	GO: Biological Process	GO:0048839	inner ear development	2.043e-05	0.132	0.00161	0.01506	20	228	PDGFRB,OTOL1,PDZD7,ADGRV1,NTN1,USH2A,COL2A1,CHD7,TCAP,DCHS1,PROX1,SPARC,ATP8A2,CDH23,BCR,GFI1,BMP2,KCNMA1,NOTCH1,FAT4		81	GO: Cellular Component	GO:0009986	cell surface	0.003015	1	0.0293	0.2129	48	1053	RAMP2,PDGFRB,MAS1,ADGRV1,DSCAML1,CHRNA7,CCR2,SLIT2,VCAM1,PMP22,VWF,MYO18A,IDE,SLC1A4,SLC4A1,CRYAB,MST1R,CSPG4,SPARC,B2M,TNFRSF18,ITGAM,ITGB3,ITGB7,BMP2,DIP2A,KCNB1,MRC2,KCNJ6,KCNMA1,ADAMTS15,C3,KDR,BSN,NOTCH1,NOTCH2,NOTCH3,CACNA1C,CCR10,TECTB,TDGF1,CD9,CD27,CD86,GYPA,LRP1,LY75,TNR
												82	GO: Biological Process	GO:0007612	learning	2.163e-05	0.1398	0.001684	0.01575	18	192	ABL2,MAP1A,CHRNA7,KMT2A,DCDC2,FOS,SHANK3,SHANK2,TANC1,CIC,SYNGAP1,CACNA1C,CACNA1E,GPR88,GRM4,DGKI,TNR,HTT		82	GO: Cellular Component	GO:0034708	methyltransferase complex	0.003051	1	0.0293	0.2129	9	99	KMT2C,KMT2A,RBM15,SETD1B,KMT2B,ZC3H13,KDM6B,KMT2D,HCFC1
												83	GO: Biological Process	GO:0098660	inorganic ion transmembrane transport	2.314e-05	0.1496	0.001764	0.0165	55	1022	SLC24A5,BEST3,ATP6V1F,DYSF,UQCR10,KCNK9,CHRNA7,RYR2,RYR3,SLC9B2,ANK1,ANK2,COX6B1,COX7A2,COX8A,ATP6V1G1,ATP5MF,KCNK12,CHD7,SLC1A4,SLC4A1,ATP5MG,CACNA2D4,SLC26A7,ATOX1,SNCA,GABRB1,ATP5MC2,ATP6V0C,ATP7B,NDUFA1,NDUFA3,WNK1,ITGB3,BID,ITPR3,NDUFA12,KCNB1,KCNJ6,GLRX,KCNMA1,KCNN3,CACNA1G,NOS1,CACNA1C,CACNA1E,ATP6V0E1,SLC26A2,GPR39,CASQ1,TLR9,ISCU,CYCS,SLC6A14,HTT		83	GO: Cellular Component	GO:0099513	polymeric cytoskeletal fiber	0.003053	1	0.0293	0.2129	59	1357	SYNPO2,MAP1A,MAP1B,TCP11L1,ACTA1,PDZD7,ADGRV1,DYSF,TENM2,FAT1,EHBP1L1,MID1,SLC9B2,LRRC7,JAKMIP1,PLEC,USH2A,VCAM1,DCDC2,DNAH2,MYO18A,SLC1A4,CRYAB,MST1R,LOXHD1,SHANK2,XIRP2,CFAP74,HYDIN,CFAP46,DOCK4,MYH10,MYO9B,IFT172,SIPA1L3,EML6,CDH23,DCTN1,ITGB3,ITPR3,KIF9,DST,PTPRZ1,NAV1,KCNN3,DYNLRB1,MTCL1,DNAH8,DYNC1H1,KIF26B,SLC26A2,ESPNL,NUMA1,AKNA,MICALL2,MACF1,ARHGEF2,CEP170B,SLC6A14
												84	GO: Biological Process	GO:0003205	cardiac chamber development	2.32e-05	0.1499	0.001764	0.0165	18	193	ARID1A,RYR2,SLIT2,SALL1,RBM15,ANK2,CHD7,XIRP2,SMARCA4,PROX1,SOX4,MYH10,PLXND1,BMP2,NOTCH1,NOTCH2,CNTRL,LRP1		84	GO: Cellular Component	GO:0016234	inclusion body	0.003065	1	0.0293	0.2129	8	81	CARD14,WDFY3,SNCA,PRDM16,TRIM66,GPX1,UCMA,HTT
												85	GO: Biological Process	GO:0030097	hemopoiesis	2.427e-05	0.1569	0.001825	0.01706	57	1074	IL34,ABL2,PDGFRB,RRAS,ADAR,CCR2,KMT2C,AGO3,SLC9B2,KMT2A,ALAS2,PREX1,ITM2A,VCAM1,RBM15,FLT1,CYP26B1,ANK1,FOS,ST3GAL1,CHD7,TNRC6C,SLC4A1,PPARGC1B,SH3PXD2A,SMARCA4,PRKDC,PRDM16,IL7,SOX4,KMT2B,SPIB,SIPA1L3,B2M,TCIM,TNFRSF18,ITGAM,BCR,ITGB3,GFI1,BGLAP,ITPKB,PTPRZ1,PRRC2C,GLO1,KDR,NOTCH1,NOTCH2,DOCK2,KCP,LRRK1,TLR9,KMT2D,EGR1,CD27,CD86,H3-3A		85	GO: Cellular Component	GO:0048786	presynaptic active zone	0.003265	1	0.03053	0.2219	9	100	SHANK2,EGFLAM,GAD1,NECTIN1,KCNMA1,BSN,PCLO,GRM4,DGKI
												86	GO: Biological Process	GO:0035023	regulation of Rho protein signal transduction	2.587e-05	0.1672	0.001922	0.01797	15	142	ABL2,TRIO,PDGFRB,OBSCN,PREX1,GPR65,ITSN1,ARHGEF40,MYO9B,BCR,PRAG1,FGD5,FGD3,ARAP3,ARHGEF2		86	GO: Cellular Component	GO:0030175	filopodium	0.00327	1	0.03053	0.2219	10	119	ACTA1,TENM2,FAT1,LRRC7,VCAM1,MYO9B,ITGB3,PTPRZ1,KCNN3,DYNC1H1
												87	GO: Biological Process	GO:0010927	cellular component assembly involved in morphogenesis	2.711e-05	0.1752	0.001991	0.01862	14	126	PDGFRB,ACTA1,OBSCN,TTN,PMP22,NCMAP,TCAP,TENM4,PROX1,MYH10,NEB,PHLDB1,CASQ1,CD9		87	GO: Cellular Component	GO:0044304	main axon	0.003841	1	0.03545	0.2576	8	84	MAP1A,MAP1B,CHRNA7,LRRC7,ANK1,PNMT,NCMAP,NAV1
												88	GO: Biological Process	GO:0042692	muscle cell differentiation	2.809e-05	0.1816	0.00204	0.01908	31	460	RAMP2,PDGFRB,SPEG,ACTA1,OBSCN,ARID1A,DYSF,TTN,PMP22,FLNC,CYP26B1,ANK2,PI16,TCAP,IGFBP5,SMARCA4,TANC1,PROX1,MYH10,NEB,KDM6B,BMP2,C3,NOS1,NOTCH1,SYNE1,GPX1,CASQ1,TDGF1,CD9,H3-3A		88	GO: Cellular Component	GO:0016459	myosin complex	0.004357	1	0.03976	0.2889	7	68	OBSCN,TTN,MYH7B,MYO18A,MYH10,MYL1,MYO9B
												89	GO: Biological Process	GO:0007605	sensory perception of sound	3.309e-05	0.2139	0.002377	0.02222	17	180	MAP1A,PDZD7,ADGRV1,USH2A,COL2A1,DCDC2,CHD7,LOXHD1,CDH23,KCNMA1,NAV2,GPX1,ESPNL,TECTB,TECTA,TIMM8B,OTOG		89	GO: Cellular Component	GO:0098862	cluster of actin-based cell projections	0.004425	1	0.03993	0.2901	14	208	PDZD7,ADGRV1,PLEC,USH2A,DCDC2,MYO18A,LOXHD1,SHANK2,DOCK4,MYH10,CDH23,ITPR3,ESPNL,SLC6A14
												90	GO: Biological Process	GO:0007411	axon guidance	3.475e-05	0.2247	0.002469	0.02309	24	316	TRIO,TENM2,DSCAML1,SLIT2,IGSF9,NTN1,PLXNB1,PLXNA3,SHANK3,PLXNA4,MYH10,MYCBP2,SPTBN2,PLXND1,NECTIN1,NOTCH1,NOTCH2,NOTCH3,DSCAM,CELSR3,MEGF8,LRP1,LGR6,TNR		90	GO: Cellular Component	GO:0000276	mitochondrial proton-transporting ATP synthase complex, coupling factor F(o)	0.004915	1	0.04337	0.3152	3	12	ATP5MF,ATP5MG,ATP5MC2
												91	GO: Biological Process	GO:0097485	neuron projection guidance	3.656e-05	0.2363	0.002569	0.02402	24	317	TRIO,TENM2,DSCAML1,SLIT2,IGSF9,NTN1,PLXNB1,PLXNA3,SHANK3,PLXNA4,MYH10,MYCBP2,SPTBN2,PLXND1,NECTIN1,NOTCH1,NOTCH2,NOTCH3,DSCAM,CELSR3,MEGF8,LRP1,LGR6,TNR		91	GO: Cellular Component	GO:0000812	Swr1 complex	0.004915	1	0.04337	0.3152	3	12	TRRAP,EP400,SRCAP
												92	GO: Biological Process	GO:0061564	axon development	3.748e-05	0.2423	0.002605	0.02436	37	603	MAP1A,MAP1B,TRIO,TENM2,ADCY1,DSCAML1,SLIT2,IGSF9,NTN1,PLXNB1,CNTF,PMP22,PLXNA3,FN1,SHANK3,PLXNA4,MYH10,MYCBP2,ATP8A2,SPTBN2,PLXND1,SYNGAP1,DST,PTPRZ1,NECTIN1,NOTCH1,NOTCH2,NOTCH3,DSCAM,SZT2,ADNP,CELSR3,MEGF8,LRP1,MACF1,LGR6,TNR		92	GO: Cellular Component	GO:0001725	stress fiber	0.005101	1	0.04371	0.3176	8	88	SYNPO2,ACTA1,MST1R,XIRP2,MYH10,SIPA1L3,DST,MICALL2
												93	GO: Biological Process	GO:0035904	aorta development	3.928e-05	0.2539	0.002701	0.02526	10	69	PDGFRB,CHD7,SMARCA4,PROX1,SOX4,MYH10,PLXND1,NOTCH1,CNTRL,LRP1		93	GO: Cellular Component	GO:0097517	contractile actin filament bundle	0.005101	1	0.04371	0.3176	8	88	SYNPO2,ACTA1,MST1R,XIRP2,MYH10,SIPA1L3,DST,MICALL2
												94	GO: Biological Process	GO:0071495	cellular response to endogenous stimulus	3.992e-05	0.258	0.002716	0.0254	73	1510	PDE3A,RAMP2,MAP1B,PDGFRB,MAS1,ESR2,ACTA1,ATP6V1F,ARID1A,ADCY1,RYR2,RYR3,SLIT2,UBA52,RPTOR,BAMBI,FLRT1,LTBP4,VCAM1,COL2A1,COL6A1,ZCCHC12,HTR1B,FOS,CXCL13,ATP6V1G1,IDE,CRY1,NCOR2,PPARGC1B,UBE2O,ARNTL,IGFBP2,IGFBP5,SOGA1,ASNS,SKOR1,SMARCA4,PRKDC,SNCA,PRDM16,GABRB1,BCL9L,ATP6V0C,SSTR4,GDF10,ITGB3,BGLAP,ITPR3,DDX11,BMP2,FGF21,KDR,SESN2,NOS1,NOTCH1,NOTCH2,DNMT3A,FAT4,CAD,ATP6V0E1,NUMA1,KCP,HTRA3,TDGF1,…		94	GO: Cellular Component	GO:0034704	calcium channel complex	0.005117	1	0.04371	0.3176	7	70	RYR2,RYR3,CACNA2D4,CACNA1G,NOS1,CACNA1C,CACNA1E
												95	GO: Biological Process	GO:0048534	hematopoietic or lymphoid organ development	4.116e-05	0.2661	0.002754	0.02575	58	1120	IL34,ABL2,PDGFRB,RRAS,ADAR,CCR2,KMT2C,AGO3,SLC9B2,KMT2A,ALAS2,PREX1,ITM2A,VCAM1,RBM15,FLT1,CYP26B1,ANK1,FOS,CXCL13,ST3GAL1,CHD7,TNRC6C,SLC4A1,PPARGC1B,SH3PXD2A,SMARCA4,PRKDC,PRDM16,IL7,SOX4,KMT2B,SPIB,SIPA1L3,B2M,TCIM,TNFRSF18,ITGAM,BCR,ITGB3,GFI1,BGLAP,ITPKB,PTPRZ1,PRRC2C,GLO1,KDR,NOTCH1,NOTCH2,DOCK2,KCP,LRRK1,TLR9,KMT2D,EGR1,CD27,CD86,H3-3A		95	GO: Cellular Component	GO:0016528	sarcoplasm	0.005461	1	0.04616	0.3354	8	89	RYR2,RYR3,PLEC,FLNC,ANK1,ITPR3,NOS1,CASQ1
												96	GO: Biological Process	GO:0007626	locomotory behavior	4.133e-05	0.2671	0.002754	0.02575	21	259	ABL2,CIART,PMP22,SELENOP,CHD7,SHANK3,ZFHX3,SNCA,GAD1,CDH23,KCNMA1,NAV2,NPAS2,CACNA1C,CACNA1E,DSCAM,GPR88,EGR1,TNR,HTT,OTOG		96	GO: Cellular Component	GO:0035097	histone methyltransferase complex	0.005533	1	0.04628	0.3363	7	71	KMT2C,KMT2A,SETD1B,KMT2B,KDM6B,KMT2D,HCFC1
												97	GO: Biological Process	GO:0032940	secretion by cell	4.632e-05	0.2994	0.003037	0.0284	73	1517	SYN3,HMOX1,TTN,ADCY1,CHRNA7,CCR2,S100A9,PRAM1,RPTOR,SLC9B2,MICAL3,LRRC7,MMP8,LTBP4,CNTF,MPO,SELENOP,HTR1B,VWF,ANK1,FN1,SLC25A5,ITSN1,RGCC,MYO18A,CHD7,PPBP,PPIA,MADD,CRY1,ARNTL,SRGN,PRG2,RNASET2,SNCA,SOX4,GAD1,ATP6V0C,MYH10,SPARC,MYT1,B2M,SPTBN2,ITGAM,BCR,ITGB3,ITPR3,TMEM179B,BMP2,PTPRB,PER2,KCNB1,GLRX,DIO2,C3,CACNA1G,NOS1,DYNC1H1,NOTCH1,TANGO6,DOCK2,CACNA1C,CACNA1E,GPR39,CAMP,PCLO,UBR4,HUWE1,GRM4…
												98	GO: Biological Process	GO:0006929	substrate-dependent cell migration	4.701e-05	0.3039	0.003037	0.0284	7	33	ABL2,SLIT2,NTN1,ITGA11,FN1,CSPG4,MYH10
												99	GO: Biological Process	GO:0010941	regulation of cell death	4.759e-05	0.3076	0.003037	0.0284	89	1952	TRAF1,PDE3A,MAL,RAMP2,ABL2,TRIO,PDGFRB,ESR2,OBSCN,HMOX1,PLEKHN1,ADAR,CHRNA7,AXIN2,S100A9,SLIT2,UBA52,WNT16,PREX1,CARD14,CNTF,COL2A1,PMP22,MPO,TMIGD1,HSPG2,ANK2,FN1,SLC25A5,FOS,ITSN1,RGCC,MYO18A,ST3GAL1,PPIA,MADD,CRYAB,UBE2O,ASNS,TMBIM4,SMARCA4,SIGLEC1,PRKDC,ATOX1,SNCA,IL7,SOX4,BNC2,ATP6V0C,PSENEN,TCIM,INTS1,TNFRSF18,ITGAM,ITGB3,GFER,MOAP1,ITPKB,BID,SYNGAP1,BMP2,KCNB1,RNPS1,PTPRZ1,FGF21,GLO1,GLRX,…
												100	GO: Biological Process	GO:0045773	positive regulation of axon extension	4.771e-05	0.3084	0.003037	0.0284	9	57	MAP1B,NTN1,CNTF,FN1,DSCAM,ADNP,MEGF8,LRP1,MACF1
